# Supplementary material for: An investigation on 3-acetyl-7-methoxy-coumarin Schiff bases and their Ru(ii) metallates with potent antiproliferative activity and enhanced LDH and NO release
Source: RSC Adv. 2018 Jan 4;8(3):1539–61. doi: 10.1039/c7ra12104k (PMC9077138; doi:10.1039/c7ra12104k)
Supplement: RA-008-C7RA12104K-s002 [file RA-008-C7RA12104K-s002.cif]

# Electronic Supplementary Material (ESI) for RSC Advances.
# This journal is © The Royal Society of Chemistry 2017

####################################################################### 
# 
# This file contains crystal structure data downloaded from the 
# Cambridge Structural Database (CSD) hosted by the Cambridge 
# Crystallographic Data Centre (CCDC).
# 
# Full information about CCDC data access policies and citation 
# guidelines are available at http://www.ccdc.cam.ac.uk/access/V1 
# 
# Audit and citation data items may have been added by the CCDC. 
# Please retain this information to preserve the provenance of 
# this file and to allow appropriate attribution of the data. 
# 
#######################################################################

data_7a2
_database_code_depnum_ccdc_archive 'CCDC 1580118'
_audit_update_record             
;
2017-10-16 deposited with the CCDC.
2017-12-18 downloaded from the CCDC.
;
_audit_creation_date             2017-04-01
_audit_creation_method           
;
Olex2 1.2
(compiled 2017.03.28 svn.r3405 for OlexSys, GUI svn.r5335)
;
_shelxl_version_number           2014-3
_chemical_name_common            ?
_chemical_name_systematic        
;
 ?
;
_chemical_formula_moiety         'C13 H13 N3 O3 S, C H4 O'
_chemical_formula_sum            'C14 H17 N3 O4 S'
_chemical_formula_weight         323.36
_chemical_melting_point          ?
_chemical_oxdiff_formula         'C12 H10 N3 O3 S1'
loop_
_atom_type_symbol
_atom_type_description
_atom_type_scat_dispersion_real
_atom_type_scat_dispersion_imag
_atom_type_scat_source
C C 0.0033 0.0016 'International Tables Vol C Tables 4.2.6.8 and 6.1.1.4'
H H 0.0000 0.0000 'International Tables Vol C Tables 4.2.6.8 and 6.1.1.4'
N N 0.0061 0.0033 'International Tables Vol C Tables 4.2.6.8 and 6.1.1.4'
O O 0.0106 0.0060 'International Tables Vol C Tables 4.2.6.8 and 6.1.1.4'
S S 0.1246 0.1234 'International Tables Vol C Tables 4.2.6.8 and 6.1.1.4'

_shelx_space_group_comment       
;
The symmetry employed for this shelxl refinement is uniquely defined
by the following loop, which should always be used as a source of
symmetry information in preference to the above space-group names.
They are only intended as comments.
;
_space_group_crystal_system      triclinic
_space_group_IT_number           2
_space_group_name_H-M_alt        'P -1'
_space_group_name_Hall           '-P 1'
loop_
_space_group_symop_operation_xyz
'x, y, z'
'-x, -y, -z'

_cell_length_a                   8.3702(6)
_cell_length_b                   8.8979(8)
_cell_length_c                   12.4669(9)
_cell_angle_alpha                97.411(7)
_cell_angle_beta                 106.008(6)
_cell_angle_gamma                113.670(8)
_cell_volume                     786.53(12)
_cell_formula_units_Z            2
_cell_measurement_reflns_used    2611
_cell_measurement_temperature    295(2)
_cell_measurement_theta_max      27.4240
_cell_measurement_theta_min      4.2230
_shelx_estimated_absorpt_T_max   ?
_shelx_estimated_absorpt_T_min   ?
_exptl_absorpt_coefficient_mu    0.227
_exptl_absorpt_correction_T_max  1.00000
_exptl_absorpt_correction_T_min  0.67171
_exptl_absorpt_correction_type   multi-scan
_exptl_absorpt_process_details   
;
CrysAlisPro 1.171.38.46 (Rigaku Oxford Diffraction, 2015)
Empirical absorption correction using spherical harmonics,
 implemented in SCALE3 ABSPACK scaling algorithm.
;
_exptl_crystal_colour            yellow
_exptl_crystal_density_diffrn    1.365
_exptl_crystal_density_meas      ?
_exptl_crystal_density_method    ?
_exptl_crystal_description       needle
_exptl_crystal_F_000             340
_exptl_crystal_size_max          0.34
_exptl_crystal_size_mid          0.08
_exptl_crystal_size_min          0.02
_exptl_special_details           
;
 ?
;
_exptl_transmission_factor_max   ?
_exptl_transmission_factor_min   ?
_diffrn_reflns_av_R_equivalents  0.0307
_diffrn_reflns_av_unetI/netI     0.0464
_diffrn_reflns_Laue_measured_fraction_full 0.995
_diffrn_reflns_Laue_measured_fraction_max 0.859
_diffrn_reflns_limit_h_max       11
_diffrn_reflns_limit_h_min       -11
_diffrn_reflns_limit_k_max       12
_diffrn_reflns_limit_k_min       -12
_diffrn_reflns_limit_l_max       17
_diffrn_reflns_limit_l_min       -16
_diffrn_reflns_number            8659
_diffrn_reflns_point_group_measured_fraction_full 0.995
_diffrn_reflns_point_group_measured_fraction_max 0.859
_diffrn_reflns_theta_full        25.242
_diffrn_reflns_theta_max         29.376
_diffrn_reflns_theta_min         3.512
_diffrn_ambient_temperature      295(2)
_diffrn_detector                 'CCD plate'
_diffrn_detector_area_resol_mean 10.4015
_diffrn_detector_type            Atlas
_diffrn_measured_fraction_theta_full 0.995
_diffrn_measured_fraction_theta_max 0.859
_diffrn_measurement_details      
;
List of Runs (angles in degrees, time in seconds):

  # Type    Start    End  Width  t~exp~   \w     \q     \k     \f   Frames
#--------------------------------------------------------------------------
  1  \w    -63.00  38.00   1.00   22.40    --    9.75 -57.00  60.00  101
  2  \w    -18.00  83.00   1.00   22.40    --    9.75  57.00-150.00  101
  3  \w    -79.00 -34.00   1.00   22.40    --    9.75-179.00-180.00   45
  4  \w   -100.00 -34.00   1.00   22.40    --  -11.62-179.00-150.00   66
  5  \w    -18.00   7.00   1.00   22.40    --    9.75  57.00  30.00   25
  6  \w   -100.00 -34.00   1.00   22.40    --  -11.62-179.00  90.00   66
;
_diffrn_measurement_device       'four-circle diffractometer'
_diffrn_measurement_device_type  'Xcalibur, Atlas, Gemini ultra'
_diffrn_measurement_method       '\w scans'
_diffrn_orient_matrix_type       
'CrysAlisPro convention (1999,Acta A55,543-557)'
_diffrn_orient_matrix_UB_11      0.0952717000
_diffrn_orient_matrix_UB_12      0.0534543000
_diffrn_orient_matrix_UB_13      0.0351461000
_diffrn_orient_matrix_UB_21      -0.0182485000
_diffrn_orient_matrix_UB_22      -0.0245661000
_diffrn_orient_matrix_UB_23      0.0489836000
_diffrn_orient_matrix_UB_31      0.0207638000
_diffrn_orient_matrix_UB_32      -0.0687118000
_diffrn_orient_matrix_UB_33      -0.0122196000
_diffrn_radiation_monochromator  graphite
_diffrn_radiation_probe          x-ray
_diffrn_radiation_type           MoK\a
_diffrn_radiation_wavelength     0.71073
_diffrn_source                   'fine-focus sealed X-ray tube'
_diffrn_source_type              'Enhance (Mo) X-ray Source'
_reflns_Friedel_coverage         0.000
_reflns_Friedel_fraction_full    .
_reflns_Friedel_fraction_max     .
_reflns_number_gt                2480
_reflns_number_total             3726
_reflns_odcompleteness_completeness 99.78
_reflns_odcompleteness_iscentric 1
_reflns_odcompleteness_theta     26.32
_reflns_special_details          
;
 Reflections were merged by SHELXL according to the crystal
 class for the calculation of statistics and refinement.
 
 _reflns_Friedel_fraction is defined as the number of unique
 Friedel pairs measured divided by the number that would be
 possible theoretically, ignoring centric projections and
 systematic absences.
;
_reflns_threshold_expression     'I > 2\s(I)'
_computing_cell_refinement       'CrysAlisPro 1.171.38.46 (Rigaku OD, 2015)'
_computing_data_collection       'CrysAlisPro 1.171.38.46 (Rigaku OD, 2015)'
_computing_data_reduction        'CrysAlisPro 1.171.38.46 (Rigaku OD, 2015)'
_computing_molecular_graphics    'Olex2 (Dolomanov et al., 2009)'
_computing_publication_material  'Olex2 (Dolomanov et al., 2009)'
_computing_structure_refinement  'ShelXL (Sheldrick, 2015)'
_computing_structure_solution    'ShelXS (Sheldrick, 2008)'
_refine_diff_density_max         0.511
_refine_diff_density_min         -0.438
_refine_diff_density_rms         0.071
_refine_ls_extinction_coef       .
_refine_ls_extinction_method     none
_refine_ls_goodness_of_fit_ref   1.042
_refine_ls_hydrogen_treatment    mixed
_refine_ls_matrix_type           full
_refine_ls_number_parameters     215
_refine_ls_number_reflns         3726
_refine_ls_number_restraints     0
_refine_ls_R_factor_all          0.0984
_refine_ls_R_factor_gt           0.0641
_refine_ls_restrained_S_all      1.042
_refine_ls_shift/su_max          0.000
_refine_ls_shift/su_mean         0.000
_refine_ls_structure_factor_coef Fsqd
_refine_ls_weighting_details     
'w=1/[\s^2^(Fo^2^)+(0.0940P)^2^+0.2260P] where P=(Fo^2^+2Fc^2^)/3'
_refine_ls_weighting_scheme      calc
_refine_ls_wR_factor_gt          0.1760
_refine_ls_wR_factor_ref         0.2032
_refine_special_details          
;
 ?
;
_olex2_refinement_description    
;
1. Fixed Uiso
 At 1.2 times of:
  All C(H) groups
 At 1.5 times of:
  All C(H,H,H) groups, All O(H) groups
2.a Aromatic/amide H refined with riding coordinates:
 C7(H7), C9(H9), C10(H10), C12(H12)
2.b Idealised Me refined as rotating group:
 C3(H3A,H3B,H3C), C13(H13A,H13B,H13C), C14(H14A,H14B,H14C)
2.c Idealised tetrahedral OH refined as rotating group:
 O4(H4)
;
_atom_sites_solution_hydrogens   mixed
_atom_sites_solution_primary     direct
_atom_sites_solution_secondary   ?
loop_
_atom_site_label
_atom_site_type_symbol
_atom_site_fract_x
_atom_site_fract_y
_atom_site_fract_z
_atom_site_U_iso_or_equiv
_atom_site_adp_type
_atom_site_occupancy
_atom_site_site_symmetry_order
_atom_site_calc_flag
_atom_site_refinement_flags_posn
_atom_site_refinement_flags_adp
_atom_site_refinement_flags_occupancy
_atom_site_disorder_assembly
_atom_site_disorder_group
S1 S 0.76668(11) 1.04008(12) 0.47801(7) 0.0575(3) Uani 1 1 d . . . . .
O1 O 1.2183(2) 0.8484(2) 1.12554(14) 0.0389(4) Uani 1 1 d . . . . .
O2 O 1.3652(3) 1.0790(3) 1.07739(17) 0.0537(5) Uani 1 1 d . . . . .
O3 O 0.8913(4) 0.4001(3) 1.2731(2) 0.0646(6) Uani 1 1 d . . . . .
N1 N 0.6237(4) 0.9113(4) 0.6302(2) 0.0520(7) Uani 1 1 d . . . . .
H1A H 0.631(5) 0.889(4) 0.692(3) 0.055(10) Uiso 1 1 d . . . . .
H1B H 0.532(5) 0.913(5) 0.590(3) 0.062(10) Uiso 1 1 d . . . . .
N2 N 0.9314(3) 0.9824(3) 0.66953(19) 0.0431(5) Uani 1 1 d . . . . .
H2 H 1.021(4) 1.012(4) 0.645(3) 0.050(9) Uiso 1 1 d . . . . .
N3 N 0.9313(3) 0.9256(3) 0.76699(18) 0.0394(5) Uani 1 1 d . . . . .
C1 C 0.7710(4) 0.9722(4) 0.5993(2) 0.0414(6) Uani 1 1 d . . . . .
C2 C 1.0881(3) 0.9485(3) 0.8392(2) 0.0366(6) Uani 1 1 d . . . . .
C3 C 1.2734(4) 1.0385(5) 0.8259(3) 0.0590(8) Uani 1 1 d . . . . .
H3A H 1.2640 0.9912 0.7494 0.088 Uiso 1 1 calc GR . . . .
H3B H 1.3667 1.0242 0.8823 0.088 Uiso 1 1 calc GR . . . .
H3C H 1.3079 1.1578 0.8374 0.088 Uiso 1 1 calc GR . . . .
C4 C 1.0722(3) 0.8700(3) 0.9355(2) 0.0341(5) Uani 1 1 d . . . . .
C5 C 1.2282(3) 0.9431(3) 1.0460(2) 0.0360(5) Uani 1 1 d . . . . .
C6 C 1.0578(3) 0.7082(3) 1.1135(2) 0.0358(5) Uani 1 1 d . . . . .
C7 C 1.0645(4) 0.6317(3) 1.2028(2) 0.0422(6) Uani 1 1 d . . . . .
H7 H 1.1733 0.6735 1.2676 0.051 Uiso 1 1 calc R . . . .
C8 C 0.9024(4) 0.4892(4) 1.1925(3) 0.0478(7) Uani 1 1 d . . . . .
C9 C 0.7401(4) 0.4280(4) 1.0956(3) 0.0539(8) Uani 1 1 d . . . . .
H9 H 0.6323 0.3342 1.0906 0.065 Uiso 1 1 calc R . . . .
C10 C 0.7388(4) 0.5055(4) 1.0075(3) 0.0499(7) Uani 1 1 d . . . . .
H10 H 0.6301 0.4625 0.9425 0.060 Uiso 1 1 calc R . . . .
C11 C 0.8994(3) 0.6491(3) 1.0137(2) 0.0381(6) Uani 1 1 d . . . . .
C12 C 0.9135(3) 0.7301(3) 0.9241(2) 0.0374(6) Uani 1 1 d . . . . .
H12 H 0.8111 0.6867 0.8552 0.045 Uiso 1 1 calc R . . . .
C13 C 1.0579(6) 0.4484(5) 1.3704(3) 0.0708(10) Uani 1 1 d . . . . .
H13A H 1.1525 0.4419 1.3435 0.106 Uiso 1 1 calc GR . . . .
H13B H 1.0312 0.3725 1.4185 0.106 Uiso 1 1 calc GR . . . .
H13C H 1.1017 0.5630 1.4146 0.106 Uiso 1 1 calc GR . . . .
O4 O 0.4907(6) 0.6283(6) 0.3153(4) 0.1496(16) Uani 1 1 d . . . . .
H4 H 0.5266 0.7207 0.3605 0.224 Uiso 1 1 calc GR . . . .
C14 C 0.6108(9) 0.5587(9) 0.3564(6) 0.129(2) Uani 1 1 d . . . . .
H14A H 0.5644 0.4474 0.3060 0.194 Uiso 1 1 calc GR . . . .
H14B H 0.6170 0.5497 0.4332 0.194 Uiso 1 1 calc GR . . . .
H14C H 0.7334 0.6311 0.3583 0.194 Uiso 1 1 calc GR . . . .

loop_
_atom_site_aniso_label
_atom_site_aniso_U_11
_atom_site_aniso_U_22
_atom_site_aniso_U_33
_atom_site_aniso_U_23
_atom_site_aniso_U_13
_atom_site_aniso_U_12
S1 0.0614(5) 0.0895(7) 0.0502(5) 0.0414(4) 0.0262(4) 0.0508(5)
O1 0.0351(9) 0.0376(9) 0.0366(9) 0.0151(7) 0.0074(7) 0.0117(8)
O2 0.0394(10) 0.0481(12) 0.0528(12) 0.0203(9) 0.0068(9) 0.0051(9)
O3 0.0819(16) 0.0560(13) 0.0664(14) 0.0362(11) 0.0395(13) 0.0274(12)
N1 0.0416(13) 0.0764(19) 0.0412(14) 0.0273(13) 0.0105(11) 0.0296(13)
N2 0.0420(12) 0.0571(15) 0.0423(12) 0.0259(11) 0.0176(10) 0.0287(11)
N3 0.0395(11) 0.0458(12) 0.0392(11) 0.0191(9) 0.0133(9) 0.0239(10)
C1 0.0422(14) 0.0485(15) 0.0381(13) 0.0153(11) 0.0112(11) 0.0261(12)
C2 0.0342(12) 0.0394(13) 0.0377(13) 0.0126(11) 0.0110(10) 0.0188(11)
C3 0.0383(14) 0.084(2) 0.0528(17) 0.0360(16) 0.0171(13) 0.0212(15)
C4 0.0329(12) 0.0358(13) 0.0365(13) 0.0118(10) 0.0115(10) 0.0184(10)
C5 0.0319(12) 0.0374(13) 0.0392(13) 0.0167(11) 0.0108(10) 0.0159(11)
C6 0.0356(12) 0.0319(12) 0.0409(13) 0.0109(10) 0.0158(11) 0.0149(10)
C7 0.0492(15) 0.0397(14) 0.0412(14) 0.0166(12) 0.0188(12) 0.0203(13)
C8 0.0605(17) 0.0403(15) 0.0527(16) 0.0206(13) 0.0322(14) 0.0227(14)
C9 0.0478(16) 0.0417(15) 0.068(2) 0.0202(14) 0.0281(15) 0.0100(13)
C10 0.0385(14) 0.0458(15) 0.0585(17) 0.0180(13) 0.0167(13) 0.0124(12)
C11 0.0341(12) 0.0351(13) 0.0436(14) 0.0104(11) 0.0146(11) 0.0141(11)
C12 0.0323(12) 0.0379(13) 0.0387(13) 0.0120(11) 0.0092(10) 0.0150(11)
C13 0.100(3) 0.067(2) 0.057(2) 0.0361(18) 0.035(2) 0.039(2)
O4 0.108(3) 0.130(4) 0.156(4) 0.018(3) 0.006(3) 0.037(3)
C14 0.109(4) 0.132(5) 0.146(5) 0.044(4) 0.031(4) 0.063(4)

_geom_special_details            
;
 All esds (except the esd in the dihedral angle between two l.s. planes)
 are estimated using the full covariance matrix.  The cell esds are taken
 into account individually in the estimation of esds in distances, angles
 and torsion angles; correlations between esds in cell parameters are only
 used when they are defined by crystal symmetry.  An approximate (isotropic)
 treatment of cell esds is used for estimating esds involving l.s. planes.
;
loop_
_geom_bond_atom_site_label_1
_geom_bond_atom_site_label_2
_geom_bond_distance
_geom_bond_site_symmetry_2
_geom_bond_publ_flag
S1 C1 1.695(3) . ?
O1 C5 1.381(3) . ?
O1 C6 1.370(3) . ?
O2 C5 1.203(3) . ?
O3 C8 1.358(3) . ?
O3 C13 1.433(5) . ?
N1 C1 1.320(4) . ?
N2 N3 1.375(3) . ?
N2 C1 1.345(3) . ?
N3 C2 1.288(3) . ?
C2 C3 1.501(4) . ?
C2 C4 1.476(4) . ?
C4 C5 1.456(3) . ?
C4 C12 1.363(3) . ?
C6 C7 1.378(4) . ?
C6 C11 1.395(4) . ?
C7 C8 1.395(4) . ?
C8 C9 1.390(5) . ?
C9 C10 1.370(4) . ?
C10 C11 1.408(4) . ?
C11 C12 1.411(4) . ?
O4 C14 1.398(7) . ?

loop_
_geom_angle_atom_site_label_1
_geom_angle_atom_site_label_2
_geom_angle_atom_site_label_3
_geom_angle
_geom_angle_site_symmetry_1
_geom_angle_site_symmetry_3
_geom_angle_publ_flag
C6 O1 C5 122.79(19) . . ?
C8 O3 C13 118.3(3) . . ?
C1 N2 N3 118.5(2) . . ?
C2 N3 N2 118.4(2) . . ?
N1 C1 S1 123.0(2) . . ?
N1 C1 N2 117.4(3) . . ?
N2 C1 S1 119.5(2) . . ?
N3 C2 C3 124.2(2) . . ?
N3 C2 C4 114.6(2) . . ?
C4 C2 C3 121.1(2) . . ?
C5 C4 C2 119.8(2) . . ?
C12 C4 C2 121.5(2) . . ?
C12 C4 C5 118.7(2) . . ?
O1 C5 C4 117.0(2) . . ?
O2 C5 O1 115.5(2) . . ?
O2 C5 C4 127.5(2) . . ?
O1 C6 C7 116.7(2) . . ?
O1 C6 C11 119.8(2) . . ?
C7 C6 C11 123.5(2) . . ?
C6 C7 C8 117.6(3) . . ?
O3 C8 C7 123.5(3) . . ?
O3 C8 C9 115.6(3) . . ?
C9 C8 C7 120.9(3) . . ?
C10 C9 C8 120.1(3) . . ?
C9 C10 C11 121.1(3) . . ?
C6 C11 C10 116.8(3) . . ?
C6 C11 C12 118.3(2) . . ?
C10 C11 C12 124.7(2) . . ?
C4 C12 C11 122.1(2) . . ?

_iucr_refine_instructions_details 
;
TITL 7A2 in P-1 #2
REM reset to P-1 #2
CELL 0.71073 8.370245 8.89789 12.46691 97.4109 106.0082 113.6701
ZERR 2 0.000603 0.000792 0.00089 0.0066 0.0063 0.0077
LATT 1
SFAC C H N O S
UNIT 28 34 6 8 2
 
L.S. 4
PLAN  20
BOND
fmap 2
acta
REM <olex2.extras>
REM <HklSrc "%.\\7A2.hkl">
REM </olex2.extras>
 
WGHT    0.104000    0.226000
FVAR       6.49446
S1    5    0.766678    1.040077    0.478010    11.00000    0.06143    0.08948 =
         0.05025    0.04136    0.02621    0.05080
O1    4    1.218308    0.848350    1.125535    11.00000    0.03507    0.03758 =
         0.03656    0.01509    0.00744    0.01168
O2    4    1.365173    1.078953    1.077392    11.00000    0.03942    0.04814 =
         0.05281    0.02025    0.00678    0.00514
O3    4    0.891304    0.400102    1.273086    11.00000    0.08194    0.05597 =
         0.06636    0.03624    0.03948    0.02737
N1    3    0.623716    0.911295    0.630166    11.00000    0.04155    0.07637 =
         0.04121    0.02730    0.01054    0.02959
H1A   2    0.630685    0.889022    0.691582    11.00000    0.05500
H1B   2    0.531710    0.912778    0.590052    11.00000    0.06196
N2    3    0.931380    0.982377    0.669527    11.00000    0.04204    0.05707 =
         0.04234    0.02592    0.01763    0.02874
H2    2    1.020703    1.012177    0.645245    11.00000    0.04968
N3    3    0.931349    0.925609    0.766990    11.00000    0.03954    0.04582 =
         0.03920    0.01909    0.01326    0.02391
C1    1    0.771026    0.972160    0.599259    11.00000    0.04218    0.04848 =
         0.03815    0.01534    0.01121    0.02609
C2    1    1.088074    0.948506    0.839157    11.00000    0.03421    0.03941 =
         0.03769    0.01257    0.01104    0.01881
C3    1    1.273390    1.038546    0.825872    11.00000    0.03832    0.08434 =
         0.05283    0.03598    0.01710    0.02119
AFIX 137
H3A   2    1.264024    0.991225    0.749376    11.00000   -1.50000
H3B   2    1.366709    1.024188    0.882302    11.00000   -1.50000
H3C   2    1.307947    1.157807    0.837442    11.00000   -1.50000
AFIX   0
C4    1    1.072225    0.870025    0.935516    11.00000    0.03289    0.03583 =
         0.03648    0.01179    0.01155    0.01842
C5    1    1.228188    0.943122    1.045993    11.00000    0.03188    0.03740 =
         0.03925    0.01673    0.01078    0.01587
C6    1    1.057762    0.708241    1.113508    11.00000    0.03559    0.03190 =
         0.04093    0.01086    0.01582    0.01493
C7    1    1.064494    0.631682    1.202778    11.00000    0.04917    0.03975 =
         0.04118    0.01660    0.01881    0.02030
AFIX  43
H7    2    1.173255    0.673492    1.267595    11.00000   -1.20000
AFIX   0
C8    1    0.902368    0.489213    1.192490    11.00000    0.06051    0.04028 =
         0.05273    0.02061    0.03215    0.02269
C9    1    0.740099    0.427952    1.095617    11.00000    0.04780    0.04170 =
         0.06767    0.02022    0.02807    0.00998
AFIX  43
H9    2    0.632268    0.334238    1.090592    11.00000   -1.20000
AFIX   0
C10   1    0.738805    0.505469    1.007505    11.00000    0.03853    0.04585 =
         0.05849    0.01796    0.01674    0.01237
AFIX  43
H10   2    0.630055    0.462537    0.942534    11.00000   -1.20000
AFIX   0
C11   1    0.899375    0.649069    1.013655    11.00000    0.03409    0.03506 =
         0.04360    0.01038    0.01456    0.01411
C12   1    0.913469    0.730130    0.924144    11.00000    0.03232    0.03788 =
         0.03867    0.01199    0.00924    0.01496
AFIX  43
H12   2    0.811124    0.686693    0.855161    11.00000   -1.20000
AFIX   0
C13   1    1.057908    0.448352    1.370449    11.00000    0.10021    0.06682 =
         0.05662    0.03609    0.03490    0.03882
AFIX 137
H13A  2    1.152499    0.441946    1.343457    11.00000   -1.50000
H13B  2    1.031157    0.372457    1.418481    11.00000   -1.50000
H13C  2    1.101677    0.562975    1.414633    11.00000   -1.50000
AFIX   0
 
O4    4    0.490655    0.628286    0.315293    11.00000    0.10825    0.12993 =
         0.15605    0.01752    0.00624    0.03695
AFIX 147
H4    2    0.526636    0.720665    0.360533    11.00000   -1.50000
AFIX   0
C14   1    0.610770    0.558687    0.356437    11.00000    0.10852    0.13215 =
         0.14643    0.04448    0.03051    0.06299
AFIX 137
H14A  2    0.564352    0.447448    0.306034    11.00000   -1.50000
H14B  2    0.617024    0.549709    0.433250    11.00000   -1.50000
H14C  2    0.733408    0.631117    0.358276    11.00000   -1.50000
AFIX   0
HKLF 4
 
REM  7A2 in P-1 #2
REM R1 =  0.0641 for    2480 Fo > 4sig(Fo)  and  0.0984 for all    3726 data
REM    215 parameters refined using      0 restraints
 
END  
     
WGHT      0.1042      0.2259 

REM Highest difference peak  0.511,  deepest hole -0.438,  1-sigma level  0.071
Q1    1   0.7313  0.9651  0.3856  11.00000  0.05    0.33
Q2    1   0.8170  1.1214  0.5706  11.00000  0.05    0.32
Q3    1   0.9637  0.6797  1.0638  11.00000  0.05    0.29
Q4    1   0.6849  0.9201  0.4531  11.00000  0.05    0.29
Q5    1   0.8417  1.0534  0.4242  11.00000  0.05    0.28
Q6    1   0.8006  0.5007  1.1678  11.00000  0.05    0.28
Q7    1   1.0891  0.8855  0.8805  11.00000  0.05    0.28
Q8    1   1.1436  0.9059  0.9827  11.00000  0.05    0.26
Q9    1   1.2892  1.0747  0.7598  11.00000  0.05    0.26
Q10   1   0.8398  0.5908  1.0299  11.00000  0.05    0.24
Q11   1   0.6956  0.4767  0.3913  11.00000  0.05    0.24
Q12   1   0.8325  0.5793  1.2139  11.00000  0.05    0.23
Q13   1   0.7689  0.5319  1.0902  11.00000  0.05    0.23
Q14   1   0.6573  0.4025  0.2338  11.00000  0.05    0.22
Q15   1   0.4931  0.5475  0.4126  11.00000  0.05    0.22
Q16   1   0.6945  0.9823  0.7280  11.00000  0.05    0.22
Q17   1   0.7234  0.4198  0.2857  11.00000  0.05    0.21
Q18   1   0.7595  1.0170  0.6356  11.00000  0.05    0.21
Q19   1   0.8861  0.6626  0.2852  11.00000  0.05    0.21
Q20   1   1.3483  1.0916  0.8808  11.00000  0.05    0.20

  REM The information below was added by Olex2.
  REM
  REM R1 = 0.0641 for 2480 Fo > 4sig(Fo) and 0.0984 for all 8679 data
  REM n/a parameters refined using n/a restraints
  REM Highest difference peak 0.51, deepest hole -0.44
  REM Mean Shift 0, Max Shift 0.000.

  REM +++ Tabular Listing of Refinement Information +++
  REM R1_all = 0.0984
  REM R1_gt = 0.0641
  REM wR_ref = 0.2032
  REM GOOF = 1.042
  REM Shift_max = 0.000
  REM Shift_mean = 0
  REM Reflections_all = 8679
  REM Reflections_gt = 2480
  REM Parameters = n/a
  REM Hole = -0.44
  REM Peak = 0.51
  REM Flack = n/a

  
;
_olex2_submission_special_instructions 'No special instructions were received'
_oxdiff_exptl_absorpt_empirical_details 
;
Empirical correction (ABSPACK) includes:
- Absorption correction using spherical harmonics
- Frame scaling
;
_oxdiff_exptl_absorpt_empirical_full_max 1.296
_oxdiff_exptl_absorpt_empirical_full_min 0.698
####################################################################### 
# 
# This file contains crystal structure data downloaded from the 
# Cambridge Structural Database (CSD) hosted by the Cambridge 
# Crystallographic Data Centre (CCDC).
# 
# Full information about CCDC data access policies and citation 
# guidelines are available at http://www.ccdc.cam.ac.uk/access/V1 
# 
# Audit and citation data items may have been added by the CCDC. 
# Please retain this information to preserve the provenance of 
# this file and to allow appropriate attribution of the data. 
# 
#######################################################################

data_7a4
_database_code_depnum_ccdc_archive 'CCDC 1580120'
_audit_update_record             
;
2017-10-16 deposited with the CCDC.
2017-12-18 downloaded from the CCDC.
;
_audit_creation_date             2017-03-22
_audit_creation_method           
;
Olex2 1.2
(compiled 2017.03.02 svn.r3394 for OlexSys, GUI svn.r5324)
;
_shelx_SHELXL_version_number     2016/4
_chemical_name_common            ?
_chemical_name_systematic        ?
_chemical_formula_moiety         'C15 H17 N3 O3 S'
_chemical_formula_sum            'C15 H17 N3 O3 S'
_chemical_formula_weight         319.38
_chemical_melting_point          ?
_chemical_oxdiff_formula         'C15 H16 N3 O3 S1'
loop_
_atom_type_symbol
_atom_type_description
_atom_type_scat_dispersion_real
_atom_type_scat_dispersion_imag
_atom_type_scat_source
C C 0.0033 0.0016 'International Tables Vol C Tables 4.2.6.8 and 6.1.1.4'
H H 0.0000 0.0000 'International Tables Vol C Tables 4.2.6.8 and 6.1.1.4'
N N 0.0061 0.0033 'International Tables Vol C Tables 4.2.6.8 and 6.1.1.4'
O O 0.0106 0.0060 'International Tables Vol C Tables 4.2.6.8 and 6.1.1.4'
S S 0.1246 0.1234 'International Tables Vol C Tables 4.2.6.8 and 6.1.1.4'

_shelx_space_group_comment       
;
The symmetry employed for this shelxl refinement is uniquely defined
by the following loop, which should always be used as a source of
symmetry information in preference to the above space-group names.
They are only intended as comments.
;
_space_group_crystal_system      triclinic
_space_group_IT_number           2
_space_group_name_H-M_alt        'P -1'
_space_group_name_Hall           '-P 1'
loop_
_space_group_symop_operation_xyz
'x, y, z'
'-x, -y, -z'

_cell_length_a                   7.5260(6)
_cell_length_b                   8.0281(6)
_cell_length_c                   13.5383(10)
_cell_angle_alpha                89.670(6)
_cell_angle_beta                 87.437(6)
_cell_angle_gamma                67.782(7)
_cell_volume                     756.43(11)
_cell_formula_units_Z            2
_cell_measurement_reflns_used    2817
_cell_measurement_temperature    295(2)
_cell_measurement_theta_max      28.7150
_cell_measurement_theta_min      4.1000
_shelx_estimated_absorpt_T_max   ?
_shelx_estimated_absorpt_T_min   ?
_exptl_absorpt_coefficient_mu    0.230
_exptl_absorpt_correction_T_max  1.00000
_exptl_absorpt_correction_T_min  0.52492
_exptl_absorpt_correction_type   multi-scan
_exptl_absorpt_process_details   
;
CrysAlisPro 1.171.38.46 (Rigaku Oxford Diffraction, 2015)
Empirical absorption correction using spherical harmonics,
 implemented in SCALE3 ABSPACK scaling algorithm.
;
_exptl_absorpt_special_details   ?
_exptl_crystal_colour            'pale yellow'
_exptl_crystal_density_diffrn    1.402
_exptl_crystal_density_meas      ?
_exptl_crystal_density_method    ?
_exptl_crystal_description       prism
_exptl_crystal_F_000             336
_exptl_crystal_size_max          0.38
_exptl_crystal_size_mid          0.14
_exptl_crystal_size_min          0.13
_exptl_transmission_factor_max   ?
_exptl_transmission_factor_min   ?
_diffrn_reflns_av_R_equivalents  0.0427
_diffrn_reflns_av_unetI/netI     0.0518
_diffrn_reflns_Laue_measured_fraction_full 0.990
_diffrn_reflns_Laue_measured_fraction_max 0.870
_diffrn_reflns_limit_h_max       10
_diffrn_reflns_limit_h_min       -10
_diffrn_reflns_limit_k_max       10
_diffrn_reflns_limit_k_min       -11
_diffrn_reflns_limit_l_max       17
_diffrn_reflns_limit_l_min       -17
_diffrn_reflns_number            9761
_diffrn_reflns_point_group_measured_fraction_full 0.990
_diffrn_reflns_point_group_measured_fraction_max 0.870
_diffrn_reflns_theta_full        25.242
_diffrn_reflns_theta_max         29.404
_diffrn_reflns_theta_min         3.461
_diffrn_ambient_temperature      295(2)
_diffrn_detector                 'CCD plate'
_diffrn_detector_area_resol_mean 10.4015
_diffrn_detector_type            Atlas
_diffrn_measured_fraction_theta_full 0.990
_diffrn_measured_fraction_theta_max 0.870
_diffrn_measurement_details      
;
List of Runs (angles in degrees, time in seconds):

  # Type    Start    End  Width  t~exp~   \w     \q     \k     \f   Frames
#--------------------------------------------------------------------------
  1  \w    -62.00  38.00   1.00    4.47    --    9.90 -57.00 120.00  100
  2  \w    -18.00  83.00   1.00    4.47    --    9.90  57.00 -90.00  101
  3  \w    -79.00 -34.00   1.00    4.47    --    9.90-179.00-120.00   45
  4  \w    -99.00 -32.00   1.00    4.47    --  -11.78 179.00 -90.00   67
  5  \w    -18.00  83.00   1.00    4.47    --    9.90  57.00  90.00  101
  6  \w   -100.00 -34.00   1.00    4.47    --  -11.78-179.00 150.00   66
;
_diffrn_measurement_device       'four-circle diffractometer'
_diffrn_measurement_device_type  'Xcalibur, Atlas, Gemini ultra'
_diffrn_measurement_method       '\w scans'
_diffrn_orient_matrix_type       
'CrysAlisPro convention (1999,Acta A55,543-557)'
_diffrn_orient_matrix_UB_11      0.0937407000
_diffrn_orient_matrix_UB_12      -0.0273856000
_diffrn_orient_matrix_UB_13      0.0180280000
_diffrn_orient_matrix_UB_21      -0.0228120000
_diffrn_orient_matrix_UB_22      -0.0556666000
_diffrn_orient_matrix_UB_23      0.0350859000
_diffrn_orient_matrix_UB_31      0.0328424000
_diffrn_orient_matrix_UB_32      -0.0725329000
_diffrn_orient_matrix_UB_33      -0.0345661000
_diffrn_radiation_monochromator  graphite
_diffrn_radiation_probe          x-ray
_diffrn_radiation_type           MoK\a
_diffrn_radiation_wavelength     0.71073
_diffrn_source                   'fine-focus sealed X-ray tube'
_diffrn_source_type              'Enhance (Mo) X-ray Source'
_reflns_Friedel_coverage         0.000
_reflns_Friedel_fraction_full    .
_reflns_Friedel_fraction_max     .
_reflns_number_gt                2619
_reflns_number_total             3626
_reflns_odcompleteness_completeness 99.68
_reflns_odcompleteness_iscentric 1
_reflns_odcompleteness_theta     26.32
_reflns_special_details          
;
 Reflections were merged by SHELXL according to the crystal
 class for the calculation of statistics and refinement.
 
 _reflns_Friedel_fraction is defined as the number of unique
 Friedel pairs measured divided by the number that would be
 possible theoretically, ignoring centric projections and
 systematic absences.
;
_reflns_threshold_expression     'I > 2\s(I)'
_computing_cell_refinement       'CrysAlisPro 1.171.38.46 (Rigaku OD, 2015)'
_computing_data_collection       'CrysAlisPro 1.171.38.46 (Rigaku OD, 2015)'
_computing_data_reduction        'CrysAlisPro 1.171.38.46 (Rigaku OD, 2015)'
_computing_molecular_graphics    'Olex2 (Dolomanov et al., 2009)'
_computing_publication_material  'Olex2 (Dolomanov et al., 2009)'
_computing_structure_refinement  'ShelXL (Sheldrick, 2015)'
_computing_structure_solution    'ShelXS (Sheldrick, 2008)'
_refine_diff_density_max         0.535
_refine_diff_density_min         -0.302
_refine_diff_density_rms         0.072
_refine_ls_extinction_coef       0.013(4)
_refine_ls_extinction_expression Fc^*^=kFc[1+0.001xFc^2^\l^3^/sin(2\q)]^-1/4^
_refine_ls_extinction_method     'SHELXL-2016/4 (Sheldrick 2016)'
_refine_ls_goodness_of_fit_ref   1.055
_refine_ls_hydrogen_treatment    mixed
_refine_ls_matrix_type           full
_refine_ls_number_parameters     203
_refine_ls_number_reflns         3626
_refine_ls_number_restraints     0
_refine_ls_R_factor_all          0.1151
_refine_ls_R_factor_gt           0.0889
_refine_ls_restrained_S_all      1.055
_refine_ls_shift/su_max          0.000
_refine_ls_shift/su_mean         0.000
_refine_ls_structure_factor_coef Fsqd
_refine_ls_weighting_details     
'w=1/[\s^2^(Fo^2^)+(0.0690P)^2^+2.2890P] where P=(Fo^2^+2Fc^2^)/3'
_refine_ls_weighting_scheme      calc
_refine_ls_wR_factor_gt          0.2249
_refine_ls_wR_factor_ref         0.2422
_refine_special_details          ?
_olex2_refinement_description    
;
1. Fixed Uiso
 At 1.2 times of:
  All C(H) groups, All C(H,H) groups, All N(H) groups
 At 1.5 times of:
  All C(H,H,H) groups
2.a Secondary CH2 refined with riding coordinates:
 C2(H2A,H2B)
2.b Aromatic/amide H refined with riding coordinates:
 N1(H1), N2(H2), C9(H9), C11(H11), C12(H12), C14(H14)
2.c Idealised Me refined as rotating group:
 C3(H3A,H3B,H3C), C5(H5A,H5B,H5C), C15(H15A,H15B,H15C)
;
_atom_sites_solution_hydrogens   geom
_atom_sites_solution_primary     direct
_atom_sites_solution_secondary   ?
loop_
_atom_site_label
_atom_site_type_symbol
_atom_site_fract_x
_atom_site_fract_y
_atom_site_fract_z
_atom_site_U_iso_or_equiv
_atom_site_adp_type
_atom_site_occupancy
_atom_site_site_symmetry_order
_atom_site_calc_flag
_atom_site_refinement_flags_posn
_atom_site_refinement_flags_adp
_atom_site_refinement_flags_occupancy
_atom_site_disorder_assembly
_atom_site_disorder_group
S1 S 0.15956(17) 0.28486(17) 0.40267(10) 0.0548(4) Uani 1 1 d . . . . .
O1 O -0.8353(4) 0.5800(4) 0.1684(2) 0.0443(7) Uani 1 1 d . . . . .
O2 O -0.5270(5) 0.4478(5) 0.1844(3) 0.0645(11) Uani 1 1 d . . . . .
O3 O -1.5035(4) 0.8546(5) 0.1088(3) 0.0561(9) Uani 1 1 d . . . . .
N1 N -0.0788(5) 0.2954(5) 0.2625(3) 0.0412(8) Uani 1 1 d . . . . .
H1 H -0.212(8) 0.342(7) 0.248(4) 0.063(15) Uiso 1 1 d . . . . .
N2 N -0.2142(5) 0.4763(5) 0.3955(3) 0.0441(9) Uani 1 1 d . . . . .
H2 H -0.195(7) 0.523(7) 0.449(4) 0.056(14) Uiso 1 1 d . . . . .
N3 N -0.3798(5) 0.5144(5) 0.3470(3) 0.0423(8) Uani 1 1 d . . . . .
C1 C -0.0522(6) 0.3540(5) 0.3497(3) 0.0381(9) Uani 1 1 d . . . . .
C2 C 0.0758(6) 0.1756(6) 0.1971(3) 0.0440(10) Uani 1 1 d . . . . .
H2A H 0.141729 0.062870 0.230116 0.053 Uiso 1 1 calc R . . . .
H2B H 0.168162 0.230388 0.181031 0.053 Uiso 1 1 calc R . . . .
C3 C -0.0060(8) 0.1407(8) 0.1043(4) 0.0591(13) Uani 1 1 d . . . . .
H3A H 0.095556 0.060262 0.061920 0.089 Uiso 1 1 calc GR . . . .
H3B H -0.067990 0.252148 0.070866 0.089 Uiso 1 1 calc GR . . . .
H3C H -0.097967 0.087237 0.120518 0.089 Uiso 1 1 calc GR . . . .
C4 C -0.5370(6) 0.6410(5) 0.3739(3) 0.0378(9) Uani 1 1 d . . . . .
C5 C -0.5636(7) 0.7671(6) 0.4595(3) 0.0508(12) Uani 1 1 d . . . . .
H5A H -0.613343 0.724297 0.516512 0.076 Uiso 1 1 calc GR . . . .
H5B H -0.652317 0.884838 0.443202 0.076 Uiso 1 1 calc GR . . . .
H5C H -0.442223 0.772912 0.473699 0.076 Uiso 1 1 calc GR . . . .
C6 C -0.7024(6) 0.6629(5) 0.3126(3) 0.0360(9) Uani 1 1 d . . . . .
C7 C -0.6734(6) 0.5545(6) 0.2208(3) 0.0417(10) Uani 1 1 d . . . . .
C8 C -1.0152(5) 0.6978(5) 0.1968(3) 0.0349(8) Uani 1 1 d . . . . .
C9 C -1.1625(6) 0.7095(5) 0.1362(3) 0.0400(9) Uani 1 1 d . . . . .
H9 H -1.138563 0.637288 0.079869 0.048 Uiso 1 1 calc R . . . .
C10 C -1.3460(6) 0.8308(6) 0.1610(3) 0.0414(9) Uani 1 1 d . . . . .
C11 C -1.3809(6) 0.9412(6) 0.2459(4) 0.0491(11) Uani 1 1 d . . . . .
H11 H -1.503985 1.023746 0.262110 0.059 Uiso 1 1 calc R . . . .
C12 C -1.2323(6) 0.9259(6) 0.3039(3) 0.0462(11) Uani 1 1 d . . . . .
H12 H -1.255825 0.998751 0.360048 0.055 Uiso 1 1 calc R . . . .
C13 C -1.0455(6) 0.8037(5) 0.2815(3) 0.0379(9) Uani 1 1 d . . . . .
C14 C -0.8820(6) 0.7793(5) 0.3386(3) 0.0396(9) Uani 1 1 d . . . . .
H14 H -0.900194 0.846875 0.396368 0.048 Uiso 1 1 calc R . . . .
C15 C -1.4765(7) 0.7493(8) 0.0196(4) 0.0607(14) Uani 1 1 d . . . . .
H15A H -1.396472 0.782008 -0.027475 0.091 Uiso 1 1 calc GR . . . .
H15B H -1.598914 0.771815 -0.007634 0.091 Uiso 1 1 calc GR . . . .
H15C H -1.416047 0.623819 0.034542 0.091 Uiso 1 1 calc GR . . . .

loop_
_atom_site_aniso_label
_atom_site_aniso_U_11
_atom_site_aniso_U_22
_atom_site_aniso_U_33
_atom_site_aniso_U_23
_atom_site_aniso_U_13
_atom_site_aniso_U_12
S1 0.0365(6) 0.0572(7) 0.0563(7) -0.0201(5) -0.0129(5) 0.0001(5)
O1 0.0327(15) 0.0467(16) 0.0437(16) -0.0150(13) -0.0015(12) -0.0038(13)
O2 0.0388(18) 0.075(2) 0.057(2) -0.0319(18) -0.0035(14) 0.0053(16)
O3 0.0357(17) 0.063(2) 0.061(2) -0.0159(16) -0.0083(14) -0.0084(15)
N1 0.0310(17) 0.0447(19) 0.0410(19) -0.0105(15) -0.0034(14) -0.0060(15)
N2 0.0312(18) 0.049(2) 0.0435(19) -0.0154(16) -0.0031(14) -0.0056(15)
N3 0.0308(17) 0.0409(18) 0.048(2) -0.0058(15) -0.0071(14) -0.0046(14)
C1 0.031(2) 0.0334(19) 0.045(2) -0.0059(16) -0.0010(16) -0.0075(16)
C2 0.040(2) 0.045(2) 0.043(2) -0.0108(18) 0.0023(17) -0.0113(19)
C3 0.060(3) 0.069(3) 0.045(3) -0.017(2) 0.001(2) -0.021(3)
C4 0.033(2) 0.0360(19) 0.038(2) -0.0060(16) -0.0011(15) -0.0061(16)
C5 0.044(2) 0.054(3) 0.043(2) -0.013(2) -0.0077(18) -0.004(2)
C6 0.034(2) 0.0358(19) 0.034(2) -0.0032(15) -0.0007(15) -0.0091(16)
C7 0.033(2) 0.040(2) 0.043(2) -0.0101(17) -0.0017(16) -0.0032(17)
C8 0.0315(19) 0.0332(18) 0.0343(19) -0.0037(15) 0.0016(14) -0.0059(16)
C9 0.037(2) 0.039(2) 0.042(2) -0.0065(17) -0.0031(16) -0.0115(17)
C10 0.033(2) 0.047(2) 0.043(2) -0.0031(18) -0.0051(16) -0.0132(18)
C11 0.033(2) 0.048(2) 0.056(3) -0.015(2) 0.0010(18) -0.0033(19)
C12 0.037(2) 0.048(2) 0.042(2) -0.0151(18) 0.0025(17) -0.0044(19)
C13 0.032(2) 0.040(2) 0.039(2) -0.0066(16) 0.0004(15) -0.0098(17)
C14 0.037(2) 0.041(2) 0.036(2) -0.0104(16) 0.0000(16) -0.0091(17)
C15 0.048(3) 0.074(3) 0.056(3) -0.014(3) -0.012(2) -0.018(3)

_geom_special_details            
;
 All esds (except the esd in the dihedral angle between two l.s. planes)
 are estimated using the full covariance matrix.  The cell esds are taken
 into account individually in the estimation of esds in distances, angles
 and torsion angles; correlations between esds in cell parameters are only
 used when they are defined by crystal symmetry.  An approximate (isotropic)
 treatment of cell esds is used for estimating esds involving l.s. planes.
;
loop_
_geom_bond_atom_site_label_1
_geom_bond_atom_site_label_2
_geom_bond_distance
_geom_bond_site_symmetry_2
_geom_bond_publ_flag
S1 C1 1.671(4) . ?
O1 C7 1.385(5) . ?
O1 C8 1.366(4) . ?
O2 C7 1.197(5) . ?
O3 C10 1.357(5) . ?
O3 C15 1.440(6) . ?
N1 C1 1.325(5) . ?
N1 C2 1.461(5) . ?
N2 N3 1.365(5) . ?
N2 C1 1.367(5) . ?
N3 C4 1.273(5) . ?
C2 C3 1.496(6) . ?
C4 C5 1.500(5) . ?
C4 C6 1.481(5) . ?
C6 C7 1.482(5) . ?
C6 C14 1.352(5) . ?
C8 C9 1.383(5) . ?
C8 C13 1.389(5) . ?
C9 C10 1.383(6) . ?
C10 C11 1.409(6) . ?
C11 C12 1.363(6) . ?
C12 C13 1.398(5) . ?
C13 C14 1.432(6) . ?

loop_
_geom_angle_atom_site_label_1
_geom_angle_atom_site_label_2
_geom_angle_atom_site_label_3
_geom_angle
_geom_angle_site_symmetry_1
_geom_angle_site_symmetry_3
_geom_angle_publ_flag
C8 O1 C7 123.6(3) . . ?
C10 O3 C15 117.5(3) . . ?
C1 N1 C2 124.2(4) . . ?
N3 N2 C1 115.6(3) . . ?
C4 N3 N2 122.8(3) . . ?
N1 C1 S1 123.9(3) . . ?
N1 C1 N2 114.7(4) . . ?
N2 C1 S1 121.4(3) . . ?
N1 C2 C3 109.6(4) . . ?
N3 C4 C5 125.3(4) . . ?
N3 C4 C6 115.5(3) . . ?
C6 C4 C5 119.2(3) . . ?
C4 C6 C7 119.9(3) . . ?
C14 C6 C4 121.7(3) . . ?
C14 C6 C7 118.4(4) . . ?
O1 C7 C6 116.6(3) . . ?
O2 C7 O1 114.7(4) . . ?
O2 C7 C6 128.7(4) . . ?
O1 C8 C9 116.9(3) . . ?
O1 C8 C13 120.8(4) . . ?
C9 C8 C13 122.2(4) . . ?
C8 C9 C10 118.8(4) . . ?
O3 C10 C9 124.9(4) . . ?
O3 C10 C11 114.8(4) . . ?
C9 C10 C11 120.3(4) . . ?
C12 C11 C10 119.3(4) . . ?
C11 C12 C13 121.8(4) . . ?
C8 C13 C12 117.6(4) . . ?
C8 C13 C14 117.2(3) . . ?
C12 C13 C14 125.2(4) . . ?
C6 C14 C13 123.3(4) . . ?

_iucr_refine_instructions_details 
;
TITL 7A4 in P-1 #2
 7a4.res created by SHELXL-2016/4 at 17:31:42 on 22-Mar-2017
REM reset to P-1 #2
CELL 0.71073 7.526006 8.028131 13.538277 89.67 87.4367 67.7816
ZERR 2 0.000576 0.000619 0.001037 0.0062 0.0062 0.0072
LATT 1
SFAC C H N O S
UNIT 30 34 6 6 2

L.S. 4
PLAN  20
BOND
fmap 2
acta
REM <olex2.extras>
REM <HklSrc "%.\\7A4.hkl">
REM </olex2.extras>

WGHT    0.069000    2.289000
EXTI    0.012693
FVAR       5.55849
S1    5    0.159563    0.284857    0.402666    11.00000    0.03646    0.05724 =
         0.05628   -0.02008   -0.01286    0.00007
O1    4   -0.835318    0.580006    0.168352    11.00000    0.03271    0.04667 =
         0.04368   -0.01505   -0.00148   -0.00380
O2    4   -0.526998    0.447795    0.184367    11.00000    0.03876    0.07478 =
         0.05692   -0.03186   -0.00352    0.00527
O3    4   -1.503487    0.854601    0.108801    11.00000    0.03574    0.06330 =
         0.06088   -0.01593   -0.00828   -0.00836
N1    3   -0.078825    0.295419    0.262498    11.00000    0.03097    0.04475 =
         0.04096   -0.01051   -0.00345   -0.00605
AFIX  43
H1    2   -0.194446    0.330089    0.243156    11.00000    0.06337
AFIX   0
N2    3   -0.214196    0.476269    0.395536    11.00000    0.03118    0.04946 =
         0.04352   -0.01537   -0.00310   -0.00560
AFIX  43
H2    2   -0.211881    0.525908    0.451332    11.00000    0.05560
AFIX   0
N3    3   -0.379809    0.514371    0.346971    11.00000    0.03076    0.04089 =
         0.04808   -0.00581   -0.00709   -0.00463
C1    1   -0.052204    0.354041    0.349707    11.00000    0.03137    0.03343 =
         0.04537   -0.00594   -0.00103   -0.00749
C2    1    0.075775    0.175586    0.197069    11.00000    0.03960    0.04520 =
         0.04284   -0.01082    0.00228   -0.01134
AFIX  23
H2A   2    0.141729    0.062870    0.230116    11.00000   -1.20000
H2B   2    0.168162    0.230388    0.181031    11.00000   -1.20000
AFIX   0
C3    1   -0.005982    0.140681    0.104279    11.00000    0.06007    0.06883 =
         0.04512   -0.01683    0.00075   -0.02080
AFIX 137
H3A   2    0.095556    0.060262    0.061920    11.00000   -1.50000
H3B   2   -0.067990    0.252148    0.070866    11.00000   -1.50000
H3C   2   -0.097967    0.087237    0.120518    11.00000   -1.50000
AFIX   0
C4    1   -0.536980    0.640953    0.373908    11.00000    0.03310    0.03603 =
         0.03827   -0.00596   -0.00113   -0.00614
C5    1   -0.563611    0.767098    0.459533    11.00000    0.04371    0.05380 =
         0.04263   -0.01282   -0.00767   -0.00383
AFIX 137
H5A   2   -0.613343    0.724297    0.516512    11.00000   -1.50000
H5B   2   -0.652317    0.884838    0.443202    11.00000   -1.50000
H5C   2   -0.442223    0.772912    0.473699    11.00000   -1.50000
AFIX   0
C6    1   -0.702364    0.662919    0.312642    11.00000    0.03416    0.03583 =
         0.03441   -0.00325   -0.00073   -0.00911
C7    1   -0.673403    0.554534    0.220794    11.00000    0.03331    0.03971 =
         0.04287   -0.01010   -0.00168   -0.00319
C8    1   -1.015196    0.697767    0.196848    11.00000    0.03152    0.03317 =
         0.03431   -0.00374    0.00160   -0.00591
C9    1   -1.162480    0.709547    0.136226    11.00000    0.03663    0.03887 =
         0.04233   -0.00655   -0.00311   -0.01147
AFIX  43
H9    2   -1.138563    0.637288    0.079869    11.00000   -1.20000
AFIX   0
C10   1   -1.345994    0.830768    0.160958    11.00000    0.03297    0.04678 =
         0.04322   -0.00309   -0.00513   -0.01322
C11   1   -1.380868    0.941243    0.245872    11.00000    0.03309    0.04799 =
         0.05556   -0.01491    0.00100   -0.00334
AFIX  43
H11   2   -1.503985    1.023746    0.262110    11.00000   -1.20000
AFIX   0
C12   1   -1.232277    0.925912    0.303948    11.00000    0.03713    0.04835 =
         0.04240   -0.01509    0.00255   -0.00437
AFIX  43
H12   2   -1.255825    0.998751    0.360048    11.00000   -1.20000
AFIX   0
C13   1   -1.045453    0.803706    0.281501    11.00000    0.03168    0.03984 =
         0.03895   -0.00664    0.00038   -0.00983
C14   1   -0.881967    0.779286    0.338552    11.00000    0.03730    0.04064 =
         0.03597   -0.01040   -0.00004   -0.00908
AFIX  43
H14   2   -0.900194    0.846875    0.396368    11.00000   -1.20000
AFIX   0
C15   1   -1.476480    0.749285    0.019628    11.00000    0.04842    0.07405 =
         0.05605   -0.01413   -0.01197   -0.01791
AFIX 137
H15A  2   -1.396472    0.782008   -0.027475    11.00000   -1.50000
H15B  2   -1.598914    0.771815   -0.007634    11.00000   -1.50000
H15C  2   -1.416047    0.623819    0.034542    11.00000   -1.50000
AFIX   0
HKLF 4


REM  7A4 in P-1 #2
REM R1 =  0.0889 for    2619 Fo > 4sig(Fo)  and  0.1151 for all    3626 data
REM    203 parameters refined using      0 restraints

END  
     
WGHT      0.0604      1.6935 

REM Highest difference peak  0.535,  deepest hole -0.302,  1-sigma level  0.072
Q1    1   0.3339  0.2360  0.3890  11.00000  0.05    0.53
Q2    1  -0.0131  0.3192  0.4106  11.00000  0.05    0.51
Q3    1  -1.1657  0.7115  0.2033  11.00000  0.05    0.33
Q4    1  -0.4888  0.7179  0.5153  11.00000  0.05    0.26
Q5    1  -1.3270  0.7396  0.1983  11.00000  0.05    0.26
Q6    1  -0.3309  0.2594  0.1877  11.00000  0.05    0.26
Q7    1   0.1010  0.3532  0.3540  11.00000  0.05    0.25
Q8    1  -0.1738  0.5689  0.4163  11.00000  0.05    0.24
Q9    1  -1.0070  0.7953  0.2108  11.00000  0.05    0.24
Q10   1  -1.4863  1.1576  0.3702  11.00000  0.05    0.24
Q11   1  -1.6413  0.9077  0.1294  11.00000  0.05    0.23
Q12   1   0.0118  0.1146  0.1684  11.00000  0.05    0.23
Q13   1  -0.7151  0.8412  0.4856  11.00000  0.05    0.23
Q14   1   0.0252  0.1966 -0.0001  11.00000  0.05    0.22
Q15   1   0.1706  0.0501  0.2592  11.00000  0.05    0.22
Q16   1  -0.1813  0.0959  0.2433  11.00000  0.05    0.22
Q17   1  -0.2101  0.3803  0.4235  11.00000  0.05    0.22
Q18   1  -0.3618  0.1927  0.2261  11.00000  0.05    0.22
Q19   1  -0.1810  0.1471  0.1813  11.00000  0.05    0.21
Q20   1  -1.2282  1.0732  0.3352  11.00000  0.05    0.21

  REM The information below was added by Olex2.
  REM
  REM R1 = 0.0889 for 2619 Fo > 4sig(Fo) and 0.1151 for all 9797 data
  REM n/a parameters refined using n/a restraints
  REM Highest difference peak 0.53, deepest hole -0.30
  REM Mean Shift 0, Max Shift 0.000.

  REM +++ Tabular Listing of Refinement Information +++
  REM R1_all = 0.1151
  REM R1_gt = 0.0889
  REM wR_ref = 0.2422
  REM GOOF = 1.055
  REM Shift_max = 0.000
  REM Shift_mean = 0
  REM Reflections_all = 9797
  REM Reflections_gt = 2619
  REM Parameters = n/a
  REM Hole = -0.30
  REM Peak = 0.53
  REM Flack = n/a

  
;
_olex2_submission_special_instructions 'No special instructions were received'
_oxdiff_exptl_absorpt_empirical_details 
;
Empirical correction (ABSPACK) includes:
- Absorption correction using spherical harmonics
- Frame scaling
;
_oxdiff_exptl_absorpt_empirical_full_max 1.609
_oxdiff_exptl_absorpt_empirical_full_min 0.574
####################################################################### 
# 
# This file contains crystal structure data downloaded from the 
# Cambridge Structural Database (CSD) hosted by the Cambridge 
# Crystallographic Data Centre (CCDC).
# 
# Full information about CCDC data access policies and citation 
# guidelines are available at http://www.ccdc.cam.ac.uk/access/V1 
# 
# Audit and citation data items may have been added by the CCDC. 
# Please retain this information to preserve the provenance of 
# this file and to allow appropriate attribution of the data. 
# 
#######################################################################

data_7a3
_database_code_depnum_ccdc_archive 'CCDC 1580119'
_audit_update_record             
;
2017-10-16 deposited with the CCDC.
2017-12-18 downloaded from the CCDC.
;
_audit_creation_date             2017-03-23
_audit_creation_method           
;
Olex2 1.2
(compiled 2017.01.04 svn.r3372 for OlexSys, GUI svn.r5292)
;
_shelx_SHELXL_version_number     2016/4
_chemical_name_common            ?
_chemical_name_systematic        ?
_chemical_formula_moiety         'C14 H15 N3 O3 S'
_chemical_formula_sum            'C14 H15 N3 O3 S'
_chemical_formula_weight         305.35
_chemical_melting_point          ?
_chemical_oxdiff_formula         'C14 H15 O3 N3 S1'
loop_
_atom_type_symbol
_atom_type_description
_atom_type_scat_dispersion_real
_atom_type_scat_dispersion_imag
_atom_type_scat_source
C C 0.0033 0.0016 'International Tables Vol C Tables 4.2.6.8 and 6.1.1.4'
H H 0.0000 0.0000 'International Tables Vol C Tables 4.2.6.8 and 6.1.1.4'
N N 0.0061 0.0033 'International Tables Vol C Tables 4.2.6.8 and 6.1.1.4'
O O 0.0106 0.0060 'International Tables Vol C Tables 4.2.6.8 and 6.1.1.4'
S S 0.1246 0.1234 'International Tables Vol C Tables 4.2.6.8 and 6.1.1.4'

_shelx_space_group_comment       
;
The symmetry employed for this shelxl refinement is uniquely defined
by the following loop, which should always be used as a source of
symmetry information in preference to the above space-group names.
They are only intended as comments.
;
_space_group_crystal_system      trigonal
_space_group_IT_number           147
_space_group_name_H-M_alt        'P -3'
_space_group_name_Hall           '-P 3'
loop_
_space_group_symop_operation_xyz
'x, y, z'
'-y, x-y, z'
'-x+y, -x, z'
'-x, -y, -z'
'y, -x+y, -z'
'x-y, x, -z'

_cell_length_a                   17.5595(9)
_cell_length_b                   17.5595(9)
_cell_length_c                   8.6657(7)
_cell_angle_alpha                90
_cell_angle_beta                 90
_cell_angle_gamma                120
_cell_volume                     2314.0(3)
_cell_formula_units_Z            6
_cell_measurement_reflns_used    1730
_cell_measurement_temperature    295(2)
_cell_measurement_theta_max      25.5050
_cell_measurement_theta_min      4.0030
_shelx_estimated_absorpt_T_max   ?
_shelx_estimated_absorpt_T_min   ?
_exptl_absorpt_coefficient_mu    0.223
_exptl_absorpt_correction_T_max  1.00000
_exptl_absorpt_correction_T_min  0.08891
_exptl_absorpt_correction_type   multi-scan
_exptl_absorpt_process_details   
;
CrysAlisPro 1.171.38.46 (Rigaku Oxford Diffraction, 2015)
Empirical absorption correction using spherical harmonics,
 implemented in SCALE3 ABSPACK scaling algorithm.
;
_exptl_absorpt_special_details   ?
_exptl_crystal_colour            'pale yellow'
_exptl_crystal_density_diffrn    1.315
_exptl_crystal_density_meas      ?
_exptl_crystal_density_method    ?
_exptl_crystal_description       needle
_exptl_crystal_F_000             960
_exptl_crystal_size_max          0.31
_exptl_crystal_size_mid          0.08
_exptl_crystal_size_min          0.06
_exptl_transmission_factor_max   ?
_exptl_transmission_factor_min   ?
_diffrn_reflns_av_R_equivalents  0.0321
_diffrn_reflns_av_unetI/netI     0.0603
_diffrn_reflns_Laue_measured_fraction_full 0.998
_diffrn_reflns_Laue_measured_fraction_max 0.853
_diffrn_reflns_limit_h_max       24
_diffrn_reflns_limit_h_min       -22
_diffrn_reflns_limit_k_max       23
_diffrn_reflns_limit_k_min       -24
_diffrn_reflns_limit_l_max       11
_diffrn_reflns_limit_l_min       -7
_diffrn_reflns_number            7892
_diffrn_reflns_point_group_measured_fraction_full 0.998
_diffrn_reflns_point_group_measured_fraction_max 0.853
_diffrn_reflns_theta_full        25.242
_diffrn_reflns_theta_max         29.253
_diffrn_reflns_theta_min         3.303
_diffrn_ambient_temperature      295(2)
_diffrn_detector                 'CCD plate'
_diffrn_detector_area_resol_mean 10.4015
_diffrn_detector_type            Atlas
_diffrn_measured_fraction_theta_full 0.998
_diffrn_measured_fraction_theta_max 0.853
_diffrn_measurement_details      
;
List of Runs (angles in degrees, time in seconds):

  # Type    Start    End  Width  t~exp~   \w     \q     \k     \f   Frames
#--------------------------------------------------------------------------
  1  \w    -53.00  -2.00   1.00   22.05    --    9.90 -38.00 -30.00   51
  2  \w     -1.00  74.00   1.00   22.05    --    9.90  38.00  90.00   75
;
_diffrn_measurement_device       'four-circle diffractometer'
_diffrn_measurement_device_type  'Xcalibur, Atlas, Gemini ultra'
_diffrn_measurement_method       '\w scans'
_diffrn_orient_matrix_type       
'CrysAlisPro convention (1999,Acta A55,543-557)'
_diffrn_orient_matrix_UB_11      0.0114612000
_diffrn_orient_matrix_UB_12      -0.0331775000
_diffrn_orient_matrix_UB_13      -0.0087056000
_diffrn_orient_matrix_UB_21      -0.0232331000
_diffrn_orient_matrix_UB_22      -0.0128846000
_diffrn_orient_matrix_UB_23      -0.0709801000
_diffrn_orient_matrix_UB_31      0.0387729000
_diffrn_orient_matrix_UB_32      0.0301069000
_diffrn_orient_matrix_UB_33      -0.0399298000
_diffrn_radiation_monochromator  graphite
_diffrn_radiation_probe          x-ray
_diffrn_radiation_type           MoK\a
_diffrn_radiation_wavelength     0.71073
_diffrn_source                   'fine-focus sealed X-ray tube'
_diffrn_source_type              'Enhance (Mo) X-ray Source'
_reflns_Friedel_coverage         0.000
_reflns_Friedel_fraction_full    .
_reflns_Friedel_fraction_max     .
_reflns_number_gt                2007
_reflns_number_total             3576
_reflns_odcompleteness_completeness 99.78
_reflns_odcompleteness_iscentric 1
_reflns_odcompleteness_theta     26.32
_reflns_special_details          
;
 Reflections were merged by SHELXL according to the crystal
 class for the calculation of statistics and refinement.
 
 _reflns_Friedel_fraction is defined as the number of unique
 Friedel pairs measured divided by the number that would be
 possible theoretically, ignoring centric projections and
 systematic absences.
;
_reflns_threshold_expression     'I > 2\s(I)'
_computing_cell_refinement       'CrysAlisPro 1.171.38.46 (Rigaku OD, 2015)'
_computing_data_collection       'CrysAlisPro 1.171.38.46 (Rigaku OD, 2015)'
_computing_data_reduction        'CrysAlisPro 1.171.38.46 (Rigaku OD, 2015)'
_computing_molecular_graphics    'Olex2 (Dolomanov et al., 2009)'
_computing_publication_material  'Olex2 (Dolomanov et al., 2009)'
_computing_structure_refinement  'ShelXL (Sheldrick, 2015)'
_computing_structure_solution    'ShelXS (Sheldrick, 2008)'
_refine_diff_density_max         0.235
_refine_diff_density_min         -0.234
_refine_diff_density_rms         0.040
_refine_ls_extinction_coef       .
_refine_ls_extinction_method     none
_refine_ls_goodness_of_fit_ref   1.007
_refine_ls_hydrogen_treatment    mixed
_refine_ls_matrix_type           full
_refine_ls_number_parameters     201
_refine_ls_number_reflns         3576
_refine_ls_number_restraints     0
_refine_ls_R_factor_all          0.1141
_refine_ls_R_factor_gt           0.0553
_refine_ls_restrained_S_all      1.007
_refine_ls_shift/su_max          0.001
_refine_ls_shift/su_mean         0.000
_refine_ls_structure_factor_coef Fsqd
_refine_ls_weighting_details     
'w=1/[\s^2^(Fo^2^)+(0.0490P)^2^+0.2790P] where P=(Fo^2^+2Fc^2^)/3'
_refine_ls_weighting_scheme      calc
_refine_ls_wR_factor_gt          0.1094
_refine_ls_wR_factor_ref         0.1298
_refine_special_details          ?
_olex2_refinement_description    
;
1. Fixed Uiso
 At 1.2 times of:
  All C(H) groups
 At 1.5 times of:
  All C(H,H,H) groups
2.a Aromatic/amide H refined with riding coordinates:
 C8(H8), C10(H10), C11(H11), C13(H13)
2.b Idealised Me refined as rotating group:
 C2(H2A,H2B,H2C), C4(H4A,H4B,H4C), C14(H14A,H14B,H14C)
;
_atom_sites_solution_hydrogens   mixed
_atom_sites_solution_primary     direct
_atom_sites_solution_secondary   ?
loop_
_atom_site_label
_atom_site_type_symbol
_atom_site_fract_x
_atom_site_fract_y
_atom_site_fract_z
_atom_site_U_iso_or_equiv
_atom_site_adp_type
_atom_site_occupancy
_atom_site_site_symmetry_order
_atom_site_calc_flag
_atom_site_refinement_flags_posn
_atom_site_refinement_flags_adp
_atom_site_refinement_flags_occupancy
_atom_site_disorder_assembly
_atom_site_disorder_group
S1 S 0.27818(5) 0.18216(4) 0.73088(9) 0.0718(3) Uani 1 1 d . . . . .
O1 O 0.61029(8) 0.02972(9) 0.24843(17) 0.0458(4) Uani 1 1 d . . . . .
O2 O 0.65414(9) 0.12928(9) 0.43059(18) 0.0534(4) Uani 1 1 d . . . . .
O3 O 0.52665(11) -0.20469(10) -0.1088(2) 0.0652(5) Uani 1 1 d . . . . .
N1 N 0.24641(13) 0.02790(14) 0.6172(3) 0.0639(6) Uani 1 1 d . . . . .
H1 H 0.2627(16) 0.0017(17) 0.556(3) 0.070(9) Uiso 1 1 d . . . . .
N2 N 0.38108(13) 0.14488(14) 0.5677(2) 0.0535(5) Uani 1 1 d . . . . .
H2 H 0.4163(16) 0.1999(17) 0.570(3) 0.068(8) Uiso 1 1 d . . . . .
N3 N 0.40306(11) 0.09004(10) 0.4911(2) 0.0450(5) Uani 1 1 d . . . . .
C1 C 0.30081(15) 0.11317(14) 0.6339(3) 0.0509(6) Uani 1 1 d . . . . .
C2 C 0.15739(18) -0.01880(18) 0.6786(4) 0.0952(11) Uani 1 1 d . . . . .
H2A H 0.159541 -0.016758 0.789308 0.143 Uiso 1 1 calc GR . . . .
H2B H 0.128738 -0.078932 0.645008 0.143 Uiso 1 1 calc GR . . . .
H2C H 0.125149 0.008485 0.642035 0.143 Uiso 1 1 calc GR . . . .
C3 C 0.48337(13) 0.12249(13) 0.4478(3) 0.0445(6) Uani 1 1 d . . . . .
C4 C 0.55261(15) 0.21509(14) 0.4782(4) 0.0797(9) Uani 1 1 d . . . . .
H4A H 0.528691 0.253151 0.462909 0.120 Uiso 1 1 calc GR . . . .
H4B H 0.600925 0.231473 0.408658 0.120 Uiso 1 1 calc GR . . . .
H4C H 0.572899 0.220366 0.582650 0.120 Uiso 1 1 calc GR . . . .
C5 C 0.50276(12) 0.06302(12) 0.3569(3) 0.0404(5) Uani 1 1 d . . . . .
C6 C 0.59264(13) 0.07839(13) 0.3519(3) 0.0420(5) Uani 1 1 d . . . . .
C7 C 0.54559(13) -0.04008(13) 0.1679(3) 0.0420(5) Uani 1 1 d . . . . .
C8 C 0.57242(14) -0.08545(14) 0.0734(3) 0.0489(6) Uani 1 1 d . . . . .
H8 H 0.631530 -0.068938 0.065786 0.059 Uiso 1 1 calc R . . . .
C9 C 0.50930(16) -0.15602(15) -0.0095(3) 0.0521(6) Uani 1 1 d . . . . .
C10 C 0.42052(15) -0.18041(15) 0.0053(3) 0.0586(7) Uani 1 1 d . . . . .
H10 H 0.377983 -0.228511 -0.049335 0.070 Uiso 1 1 calc R . . . .
C11 C 0.39603(14) -0.13418(14) 0.0993(3) 0.0536(6) Uani 1 1 d . . . . .
H11 H 0.336854 -0.151015 0.107253 0.064 Uiso 1 1 calc R . . . .
C12 C 0.45862(13) -0.06141(13) 0.1845(3) 0.0427(5) Uani 1 1 d . . . . .
C13 C 0.43981(13) -0.00665(13) 0.2775(3) 0.0453(6) Uani 1 1 d . . . . .
H13 H 0.381901 -0.018929 0.284544 0.054 Uiso 1 1 calc R . . . .
C14 C 0.61703(18) -0.17838(18) -0.1377(3) 0.0716(8) Uani 1 1 d . . . . .
H14A H 0.620064 -0.216712 -0.213371 0.107 Uiso 1 1 calc GR . . . .
H14B H 0.644062 -0.181803 -0.043671 0.107 Uiso 1 1 calc GR . . . .
H14C H 0.647404 -0.119023 -0.175424 0.107 Uiso 1 1 calc GR . . . .

loop_
_atom_site_aniso_label
_atom_site_aniso_U_11
_atom_site_aniso_U_22
_atom_site_aniso_U_33
_atom_site_aniso_U_23
_atom_site_aniso_U_13
_atom_site_aniso_U_12
S1 0.0770(5) 0.0658(4) 0.0822(6) -0.0079(4) 0.0041(4) 0.0427(4)
O1 0.0362(8) 0.0417(8) 0.0562(10) 0.0018(7) -0.0024(7) 0.0170(7)
O2 0.0379(8) 0.0438(8) 0.0711(12) -0.0054(8) -0.0096(8) 0.0148(7)
O3 0.0750(12) 0.0525(10) 0.0685(13) -0.0077(9) -0.0038(9) 0.0321(9)
N1 0.0547(13) 0.0505(13) 0.0814(18) -0.0021(12) 0.0146(12) 0.0225(11)
N2 0.0488(12) 0.0413(12) 0.0682(15) 0.0012(10) 0.0013(10) 0.0208(10)
N3 0.0454(11) 0.0366(9) 0.0520(12) 0.0033(9) -0.0004(9) 0.0197(9)
C1 0.0522(14) 0.0466(13) 0.0554(16) 0.0013(11) -0.0049(12) 0.0258(11)
C2 0.0668(19) 0.0704(19) 0.129(3) 0.0052(19) 0.0328(19) 0.0203(15)
C3 0.0382(12) 0.0336(11) 0.0587(16) 0.0093(10) -0.0063(11) 0.0156(9)
C4 0.0449(14) 0.0365(13) 0.155(3) -0.0056(15) -0.0032(16) 0.0180(11)
C5 0.0338(11) 0.0320(11) 0.0513(14) 0.0130(10) 0.0007(10) 0.0133(9)
C6 0.0361(12) 0.0324(11) 0.0513(15) 0.0108(10) -0.0012(11) 0.0124(10)
C7 0.0393(12) 0.0342(11) 0.0461(14) 0.0086(10) -0.0054(10) 0.0136(9)
C8 0.0462(13) 0.0463(13) 0.0553(16) 0.0069(11) -0.0013(11) 0.0238(11)
C9 0.0623(15) 0.0415(12) 0.0514(16) 0.0062(11) -0.0041(12) 0.0252(12)
C10 0.0542(15) 0.0434(13) 0.0680(18) -0.0020(12) -0.0119(13) 0.0168(11)
C11 0.0408(12) 0.0469(13) 0.0638(17) 0.0044(12) -0.0063(12) 0.0148(11)
C12 0.0403(12) 0.0371(11) 0.0469(14) 0.0083(10) -0.0029(10) 0.0166(10)
C13 0.0349(11) 0.0418(12) 0.0552(16) 0.0136(11) -0.0008(10) 0.0162(10)
C14 0.0810(19) 0.0712(17) 0.074(2) -0.0079(15) 0.0013(15) 0.0467(16)

_geom_special_details            
;
 All esds (except the esd in the dihedral angle between two l.s. planes)
 are estimated using the full covariance matrix.  The cell esds are taken
 into account individually in the estimation of esds in distances, angles
 and torsion angles; correlations between esds in cell parameters are only
 used when they are defined by crystal symmetry.  An approximate (isotropic)
 treatment of cell esds is used for estimating esds involving l.s. planes.
;
loop_
_geom_bond_atom_site_label_1
_geom_bond_atom_site_label_2
_geom_bond_distance
_geom_bond_site_symmetry_2
_geom_bond_publ_flag
S1 C1 1.677(2) . ?
O1 C6 1.377(2) . ?
O1 C7 1.374(2) . ?
O2 C6 1.210(2) . ?
O3 C9 1.350(3) . ?
O3 C14 1.436(3) . ?
N1 C1 1.321(3) . ?
N1 C2 1.455(3) . ?
N2 N3 1.374(2) . ?
N2 C1 1.357(3) . ?
N3 C3 1.285(3) . ?
C3 C4 1.488(3) . ?
C3 C5 1.477(3) . ?
C5 C6 1.463(3) . ?
C5 C13 1.356(3) . ?
C7 C8 1.379(3) . ?
C7 C12 1.386(3) . ?
C8 C9 1.381(3) . ?
C9 C10 1.401(3) . ?
C10 C11 1.362(3) . ?
C11 C12 1.408(3) . ?
C12 C13 1.415(3) . ?

loop_
_geom_angle_atom_site_label_1
_geom_angle_atom_site_label_2
_geom_angle_atom_site_label_3
_geom_angle
_geom_angle_site_symmetry_1
_geom_angle_site_symmetry_3
_geom_angle_publ_flag
C7 O1 C6 122.82(16) . . ?
C9 O3 C14 118.06(19) . . ?
C1 N1 C2 124.2(2) . . ?
C1 N2 N3 120.98(19) . . ?
C3 N3 N2 117.43(17) . . ?
N1 C1 S1 125.14(19) . . ?
N1 C1 N2 115.6(2) . . ?
N2 C1 S1 119.22(17) . . ?
N3 C3 C4 123.3(2) . . ?
N3 C3 C5 115.59(18) . . ?
C5 C3 C4 121.03(19) . . ?
C6 C5 C3 119.62(18) . . ?
C13 C5 C3 122.42(18) . . ?
C13 C5 C6 118.0(2) . . ?
O1 C6 C5 117.51(18) . . ?
O2 C6 O1 115.50(18) . . ?
O2 C6 C5 127.0(2) . . ?
O1 C7 C8 116.60(18) . . ?
O1 C7 C12 119.8(2) . . ?
C8 C7 C12 123.6(2) . . ?
C7 C8 C9 118.3(2) . . ?
O3 C9 C8 124.4(2) . . ?
O3 C9 C10 115.7(2) . . ?
C8 C9 C10 119.8(2) . . ?
C11 C10 C9 120.5(2) . . ?
C10 C11 C12 121.2(2) . . ?
C7 C12 C11 116.4(2) . . ?
C7 C12 C13 118.40(19) . . ?
C11 C12 C13 125.05(19) . . ?
C5 C13 C12 122.69(19) . . ?

_iucr_refine_instructions_details 
;
TITL 7A3 in P-3 #147
 7a3.res created by SHELXL-2016/4 at 09:19:50 on 23-Mar-2017
REM reset to P-3 #147
CELL 0.71073 17.559519 17.559519 8.665706 90 90 120
ZERR 6 0.000928 0.000928 0.000748 0 0 0
LATT 1
SYMM -Y,+X-Y,+Z
SYMM +Y-X,-X,+Z
SFAC C H N O S
UNIT 84 90 18 18 6

L.S. 4
PLAN  20
BOND
fmap 2
acta
REM <olex2.extras>
REM <HklSrc "%.\\7A3.hkl">
REM </olex2.extras>

WGHT    0.049000    0.279000
FVAR       3.22595
S1    5    0.278184    0.182160    0.730879    11.00000    0.07696    0.06579 =
         0.08215   -0.00788    0.00408    0.04274
O1    4    0.610294    0.029723    0.248426    11.00000    0.03622    0.04172 =
         0.05619    0.00177   -0.00236    0.01703
O2    4    0.654145    0.129281    0.430587    11.00000    0.03795    0.04376 =
         0.07107   -0.00541   -0.00960    0.01480
O3    4    0.526654   -0.204687   -0.108820    11.00000    0.07497    0.05247 =
         0.06847   -0.00767   -0.00379    0.03213
N1    3    0.246409    0.027900    0.617176    11.00000    0.05467    0.05054 =
         0.08138   -0.00215    0.01462    0.02254
H1    2    0.262666    0.001674    0.556104    11.00000    0.07008
N2    3    0.381083    0.144878    0.567697    11.00000    0.04878    0.04133 =
         0.06819    0.00123    0.00130    0.02084
H2    2    0.416288    0.199936    0.570305    11.00000    0.06832
N3    3    0.403055    0.090043    0.491106    11.00000    0.04543    0.03662 =
         0.05200    0.00331   -0.00041    0.01972
C1    1    0.300809    0.113167    0.633949    11.00000    0.05219    0.04660 =
         0.05538    0.00127   -0.00491    0.02578
C2    1    0.157386   -0.018799    0.678608    11.00000    0.06684    0.07044 =
         0.12948    0.00520    0.03279    0.02025
AFIX 137
H2A   2    0.159541   -0.016758    0.789308    11.00000   -1.50000
H2B   2    0.128738   -0.078932    0.645008    11.00000   -1.50000
H2C   2    0.125149    0.008485    0.642035    11.00000   -1.50000
AFIX   0
C3    1    0.483366    0.122495    0.447833    11.00000    0.03821    0.03361 =
         0.05871    0.00930   -0.00628    0.01562
C4    1    0.552613    0.215085    0.478207    11.00000    0.04490    0.03648 =
         0.15456   -0.00562   -0.00324    0.01795
AFIX 137
H4A   2    0.528691    0.253151    0.462909    11.00000   -1.50000
H4B   2    0.600925    0.231473    0.408658    11.00000   -1.50000
H4C   2    0.572899    0.220366    0.582650    11.00000   -1.50000
AFIX   0
C5    1    0.502758    0.063017    0.356921    11.00000    0.03381    0.03197 =
         0.05125    0.01296    0.00066    0.01327
C6    1    0.592638    0.078387    0.351895    11.00000    0.03608    0.03240 =
         0.05135    0.01077   -0.00117    0.01242
C7    1    0.545587   -0.040080    0.167917    11.00000    0.03928    0.03421 =
         0.04607    0.00863   -0.00541    0.01360
C8    1    0.572417   -0.085450    0.073432    11.00000    0.04616    0.04632 =
         0.05526    0.00691   -0.00134    0.02379
AFIX  43
H8    2    0.631530   -0.068938    0.065786    11.00000   -1.20000
AFIX   0
C9    1    0.509296   -0.156020   -0.009543    11.00000    0.06234    0.04151 =
         0.05137    0.00617   -0.00414    0.02522
C10   1    0.420516   -0.180406    0.005335    11.00000    0.05424    0.04343 =
         0.06795   -0.00200   -0.01189    0.01684
AFIX  43
H10   2    0.377983   -0.228511   -0.049335    11.00000   -1.20000
AFIX   0
C11   1    0.396034   -0.134184    0.099274    11.00000    0.04076    0.04691 =
         0.06376    0.00444   -0.00633    0.01481
AFIX  43
H11   2    0.336854   -0.151015    0.107253    11.00000   -1.20000
AFIX   0
C12   1    0.458621   -0.061410    0.184524    11.00000    0.04029    0.03714 =
         0.04686    0.00833   -0.00291    0.01657
C13   1    0.439808   -0.006652    0.277539    11.00000    0.03493    0.04180 =
         0.05519    0.01356   -0.00083    0.01625
AFIX  43
H13   2    0.381901   -0.018929    0.284544    11.00000   -1.20000
AFIX   0
C14   1    0.617034   -0.178376   -0.137715    11.00000    0.08101    0.07120 =
         0.07410   -0.00788    0.00125    0.04668
AFIX 137
H14A  2    0.620064   -0.216712   -0.213371    11.00000   -1.50000
H14B  2    0.644062   -0.181803   -0.043671    11.00000   -1.50000
H14C  2    0.647404   -0.119023   -0.175424    11.00000   -1.50000
AFIX   0
HKLF 4


REM  7A3 in P-3 #147
REM R1 =  0.0553 for    2007 Fo > 4sig(Fo)  and  0.1141 for all    3576 data
REM    201 parameters refined using      0 restraints

END  
     
WGHT      0.0488      0.2792 

REM Highest difference peak  0.235,  deepest hole -0.234,  1-sigma level  0.040
Q1    1   0.0000  0.0000  0.9661  10.33333  0.05    0.23
Q2    1   0.3576  0.0321  0.4794  11.00000  0.05    0.16
Q3    1   0.6376  0.1825  0.4177  11.00000  0.05    0.16
Q4    1   0.2275  0.1277  0.7797  11.00000  0.05    0.15
Q5    1   0.6088  0.2244  0.4847  11.00000  0.05    0.15
Q6    1   0.5039 -0.0376  0.1437  11.00000  0.05    0.15
Q7    1   0.1041 -0.0426  0.5716  11.00000  0.05    0.14
Q8    1   0.3530  0.0214  0.5873  11.00000  0.05    0.14
Q9    1   0.2720  0.1812  0.8803  11.00000  0.05    0.13
Q10   1   0.5420  0.0642  0.3525  11.00000  0.05    0.13
Q11   1   0.4977  0.0965  0.3696  11.00000  0.05    0.13
Q12   1   0.4416 -0.0767  0.1189  11.00000  0.05    0.13
Q13   1   0.5376  0.2521  0.5699  11.00000  0.05    0.13
Q14   1   0.5401  0.2598  0.3792  11.00000  0.05    0.13
Q15   1   0.4611 -0.1941  0.0393  11.00000  0.05    0.12
Q16   1   0.3969  0.0284  0.4820  11.00000  0.05    0.12
Q17   1   0.6828 -0.2656 -0.0159  11.00000  0.05    0.12
Q18   1   0.7294  0.1439  0.3825  11.00000  0.05    0.12
Q19   1   0.6316  0.1939  0.5349  11.00000  0.05    0.12
Q20   1   0.6160 -0.2889 -0.1009  11.00000  0.05    0.12

  REM The information below was added by Olex2.
  REM
  REM R1 = 0.0553 for 2007 Fo > 4sig(Fo) and 0.1141 for all 7892 data
  REM n/a parameters refined using n/a restraints
  REM Highest difference peak 0.23, deepest hole -0.23
  REM Mean Shift 0, Max Shift 0.001.

  REM +++ Tabular Listing of Refinement Information +++
  REM R1_all = 0.1141
  REM R1_gt = 0.0553
  REM wR_ref = 0.1298
  REM GOOF = 1.007
  REM Shift_max = 0.001
  REM Shift_mean = 0
  REM Reflections_all = 7892
  REM Reflections_gt = 2007
  REM Parameters = n/a
  REM Hole = -0.23
  REM Peak = 0.23
  REM Flack = n/a

  
;
_olex2_submission_special_instructions 'No special instructions were received'
_oxdiff_exptl_absorpt_empirical_details 
;
Empirical correction (ABSPACK) includes:
- Absorption correction using spherical harmonics
- Frame scaling
;
_oxdiff_exptl_absorpt_empirical_full_max 9.264
_oxdiff_exptl_absorpt_empirical_full_min 0.497
####################################################################### 
# 
# This file contains crystal structure data downloaded from the 
# Cambridge Structural Database (CSD) hosted by the Cambridge 
# Crystallographic Data Centre (CCDC).
# 
# Full information about CCDC data access policies and citation 
# guidelines are available at http://www.ccdc.cam.ac.uk/access/V1 
# 
# Audit and citation data items may have been added by the CCDC. 
# Please retain this information to preserve the provenance of 
# this file and to allow appropriate attribution of the data. 
# 
#######################################################################

data_ruh7a5a
_database_code_depnum_ccdc_archive 'CCDC 1580123'
_audit_update_record             
;
2017-10-16 deposited with the CCDC.
2017-12-18 downloaded from the CCDC.
;
_audit_creation_date             2017-05-20
_audit_creation_method           
;
Olex2 1.2
(compiled 2017.03.28 svn.r3405 for OlexSys, GUI svn.r5337)
;
_shelxl_version_number           2014-3
_chemical_name_common            ?
_chemical_name_systematic        
;
 ?
;
_chemical_formula_moiety         'C56 H45 N3 O4 P2 Ru S'
_chemical_formula_sum            'C56 H45 N3 O4 P2 Ru S'
_chemical_formula_weight         1019.02
_chemical_melting_point          ?
_chemical_oxdiff_formula         'Ru1 P2 S1 N3 O4 C56 H45'
loop_
_atom_type_symbol
_atom_type_description
_atom_type_scat_dispersion_real
_atom_type_scat_dispersion_imag
_atom_type_scat_source
C C 0.0033 0.0016 'International Tables Vol C Tables 4.2.6.8 and 6.1.1.4'
H H 0.0000 0.0000 'International Tables Vol C Tables 4.2.6.8 and 6.1.1.4'
N N 0.0061 0.0033 'International Tables Vol C Tables 4.2.6.8 and 6.1.1.4'
O O 0.0106 0.0060 'International Tables Vol C Tables 4.2.6.8 and 6.1.1.4'
P P 0.1023 0.0942 'International Tables Vol C Tables 4.2.6.8 and 6.1.1.4'
Ru Ru -1.2594 0.8363 'International Tables Vol C Tables 4.2.6.8 and 6.1.1.4'
S S 0.1246 0.1234 'International Tables Vol C Tables 4.2.6.8 and 6.1.1.4'

_shelx_space_group_comment       
;
The symmetry employed for this shelxl refinement is uniquely defined
by the following loop, which should always be used as a source of
symmetry information in preference to the above space-group names.
They are only intended as comments.
;
_space_group_crystal_system      triclinic
_space_group_IT_number           2
_space_group_name_H-M_alt        'P -1'
_space_group_name_Hall           '-P 1'
loop_
_space_group_symop_operation_xyz
'x, y, z'
'-x, -y, -z'

_cell_length_a                   13.3038(5)
_cell_length_b                   13.4870(5)
_cell_length_c                   14.3074(5)
_cell_angle_alpha                85.881(3)
_cell_angle_beta                 85.582(3)
_cell_angle_gamma                69.949(3)
_cell_volume                     2401.56(16)
_cell_formula_units_Z            2
_cell_measurement_reflns_used    7965
_cell_measurement_temperature    295(2)
_cell_measurement_theta_max      29.1630
_cell_measurement_theta_min      3.8570
_shelx_estimated_absorpt_T_max   ?
_shelx_estimated_absorpt_T_min   ?
_exptl_absorpt_coefficient_mu    0.487
_exptl_absorpt_correction_T_max  1.00000
_exptl_absorpt_correction_T_min  0.73431
_exptl_absorpt_correction_type   multi-scan
_exptl_absorpt_process_details   
;
CrysAlisPro 1.171.38.46 (Rigaku Oxford Diffraction, 2015)
Empirical absorption correction using spherical harmonics,
 implemented in SCALE3 ABSPACK scaling algorithm.
;
_exptl_crystal_colour            violet
_exptl_crystal_density_diffrn    1.409
_exptl_crystal_density_meas      ?
_exptl_crystal_density_method    ?
_exptl_crystal_description       plate
_exptl_crystal_F_000             1048
_exptl_crystal_size_max          0.31
_exptl_crystal_size_mid          0.13
_exptl_crystal_size_min          0.01
_exptl_special_details           
;
 ?
;
_exptl_transmission_factor_max   ?
_exptl_transmission_factor_min   ?
_diffrn_reflns_av_R_equivalents  0.0376
_diffrn_reflns_av_unetI/netI     0.0648
_diffrn_reflns_Laue_measured_fraction_full 0.997
_diffrn_reflns_Laue_measured_fraction_max 0.842
_diffrn_reflns_limit_h_max       17
_diffrn_reflns_limit_h_min       -17
_diffrn_reflns_limit_k_max       18
_diffrn_reflns_limit_k_min       -18
_diffrn_reflns_limit_l_max       15
_diffrn_reflns_limit_l_min       -19
_diffrn_reflns_number            22145
_diffrn_reflns_point_group_measured_fraction_full 0.997
_diffrn_reflns_point_group_measured_fraction_max 0.842
_diffrn_reflns_theta_full        25.242
_diffrn_reflns_theta_max         29.370
_diffrn_reflns_theta_min         3.315
_diffrn_ambient_temperature      295(2)
_diffrn_detector                 'CCD plate'
_diffrn_detector_area_resol_mean 10.4015
_diffrn_detector_type            Atlas
_diffrn_measured_fraction_theta_full 0.997
_diffrn_measured_fraction_theta_max 0.842
_diffrn_measurement_details      
;
List of Runs (angles in degrees, time in seconds):

  # Type    Start    End  Width  t~exp~   \w     \q     \k     \f   Frames
#--------------------------------------------------------------------------
  1  \w    -79.00 -34.00   1.00   56.46    --    9.75-179.00-120.00   45
  2  \w    -18.00  83.00   1.00   56.46    --    9.75  57.00-150.00  101
  3  \w    -61.00  38.00   1.00   56.46    --    9.75 -57.00  60.00   99
  4  \w    -77.00  12.00   1.00   56.46    --  -11.62 -77.00 -60.00   89
;
_diffrn_measurement_device       'four-circle diffractometer'
_diffrn_measurement_device_type  'Xcalibur, Atlas, Gemini ultra'
_diffrn_measurement_method       '\w scans'
_diffrn_orient_matrix_type       
'CrysAlisPro convention (1999,Acta A55,543-557)'
_diffrn_orient_matrix_UB_11      0.0493165000
_diffrn_orient_matrix_UB_12      -0.0372173000
_diffrn_orient_matrix_UB_13      -0.0161207000
_diffrn_orient_matrix_UB_21      0.0199427000
_diffrn_orient_matrix_UB_22      0.0417329000
_diffrn_orient_matrix_UB_23      -0.0134266000
_diffrn_orient_matrix_UB_31      0.0200342000
_diffrn_orient_matrix_UB_32      -0.0038768000
_diffrn_orient_matrix_UB_33      0.0451452000
_diffrn_radiation_monochromator  graphite
_diffrn_radiation_probe          x-ray
_diffrn_radiation_type           MoK\a
_diffrn_radiation_wavelength     0.71073
_diffrn_source                   'fine-focus sealed X-ray tube'
_diffrn_source_type              'Enhance (Mo) X-ray Source'
_reflns_Friedel_coverage         0.000
_reflns_Friedel_fraction_full    .
_reflns_Friedel_fraction_max     .
_reflns_number_gt                8210
_reflns_number_total             11129
_reflns_odcompleteness_completeness 99.74
_reflns_odcompleteness_iscentric 1
_reflns_odcompleteness_theta     26.32
_reflns_special_details          
;
 Reflections were merged by SHELXL according to the crystal
 class for the calculation of statistics and refinement.
 
 _reflns_Friedel_fraction is defined as the number of unique
 Friedel pairs measured divided by the number that would be
 possible theoretically, ignoring centric projections and
 systematic absences.
;
_reflns_threshold_expression     'I > 2\s(I)'
_computing_cell_refinement       'CrysAlisPro 1.171.38.46 (Rigaku OD, 2015)'
_computing_data_collection       'CrysAlisPro 1.171.38.46 (Rigaku OD, 2015)'
_computing_data_reduction        'CrysAlisPro 1.171.38.46 (Rigaku OD, 2015)'
_computing_molecular_graphics    'Olex2 (Dolomanov et al., 2009)'
_computing_publication_material  'Olex2 (Dolomanov et al., 2009)'
_computing_structure_refinement  'ShelXL (Sheldrick, 2015)'
_computing_structure_solution    'ShelXS (Sheldrick, 2008)'
_refine_diff_density_max         0.569
_refine_diff_density_min         -0.477
_refine_diff_density_rms         0.070
_refine_ls_extinction_coef       .
_refine_ls_extinction_method     none
_refine_ls_goodness_of_fit_ref   1.016
_refine_ls_hydrogen_treatment    mixed
_refine_ls_matrix_type           full
_refine_ls_number_parameters     610
_refine_ls_number_reflns         11129
_refine_ls_number_restraints     0
_refine_ls_R_factor_all          0.0689
_refine_ls_R_factor_gt           0.0425
_refine_ls_restrained_S_all      1.016
_refine_ls_shift/su_max          0.001
_refine_ls_shift/su_mean         0.000
_refine_ls_structure_factor_coef Fsqd
_refine_ls_weighting_details     
'w=1/[\s^2^(Fo^2^)+(0.0370P)^2^+0.0920P] where P=(Fo^2^+2Fc^2^)/3'
_refine_ls_weighting_scheme      calc
_refine_ls_wR_factor_gt          0.0824
_refine_ls_wR_factor_ref         0.0916
_refine_special_details          
;
 ?
;
_olex2_refinement_description    
;
1. Fixed Uiso
 At 1.2 times of:
  All C(H) groups
 At 1.5 times of:
  All C(H,H,H) groups
2.a Aromatic/amide H refined with riding coordinates:
 C8(H8), C10(H10), C11(H11), C16(H16), C17(H17), C18(H18), C19(H19), C20(H20),
 C22(H22), C23(H23), C24(H24), C25(H25), C26(H26), C28(H28), C29(H29), C30(H30),
  C31(H31), C32(H32), C34(H34), C35(H35), C36(H36), C37(H37), C38(H38),
 C40(H40), C41(H41), C42(H42), C43(H43), C44(H44), C46(H46), C47(H47), C48(H48),
  C49(H49), C50(H50), C52(H52), C53(H53), C54(H54), C55(H55), C56(H56)
2.b Idealised Me refined as rotating group:
 C4(H4A,H4B,H4C), C14(H14A,H14B,H14C)
;
_atom_sites_solution_hydrogens   mixed
_atom_sites_solution_primary     heavy
_atom_sites_solution_secondary   ?
loop_
_atom_site_label
_atom_site_type_symbol
_atom_site_fract_x
_atom_site_fract_y
_atom_site_fract_z
_atom_site_U_iso_or_equiv
_atom_site_adp_type
_atom_site_occupancy
_atom_site_site_symmetry_order
_atom_site_calc_flag
_atom_site_refinement_flags_posn
_atom_site_refinement_flags_adp
_atom_site_refinement_flags_occupancy
_atom_site_disorder_assembly
_atom_site_disorder_group
Ru1 Ru 0.67011(2) 0.76220(2) 0.67975(2) 0.02317(7) Uani 1 1 d . . . . .
S1 S 0.57239(5) 0.73322(5) 0.82477(5) 0.03476(17) Uani 1 1 d . . . . .
P1 P 0.58471(5) 0.66290(5) 0.60543(4) 0.02606(15) Uani 1 1 d . . . . .
P2 P 0.74266(5) 0.86406(5) 0.76521(5) 0.02916(16) Uani 1 1 d . . . . .
O1 O 0.51528(15) 0.96427(15) 0.60138(14) 0.0464(5) Uani 1 1 d . . . . .
O2 O 0.99129(14) 0.67765(15) 0.46880(13) 0.0416(5) Uani 1 1 d . . . . .
O3 O 1.07222(15) 0.55860(18) 0.57464(16) 0.0608(7) Uani 1 1 d . . . . .
O4 O 0.83524(19) 0.90864(18) 0.21375(14) 0.0638(7) Uani 1 1 d . . . . .
N1 N 0.78027(16) 0.62442(15) 0.73451(14) 0.0265(5) Uani 1 1 d . . . . .
N2 N 0.76190(17) 0.56852(16) 0.81582(15) 0.0330(5) Uani 1 1 d . . . . .
N3 N 0.6399(2) 0.5664(2) 0.93799(19) 0.0494(8) Uani 1 1 d . . . . .
H3 H 0.586(3) 0.597(3) 0.961(2) 0.049(10) Uiso 1 1 d . . . . .
C1 C 0.5758(2) 0.8861(2) 0.62937(17) 0.0281(6) Uani 1 1 d . . . . .
C2 C 0.6690(2) 0.6142(2) 0.85755(18) 0.0335(6) Uani 1 1 d . . . . .
C3 C 0.8735(2) 0.58574(19) 0.69022(17) 0.0286(6) Uani 1 1 d . . . . .
C4 C 0.9558(2) 0.4854(2) 0.7239(2) 0.0435(7) Uani 1 1 d . . . . .
H4A H 1.0056 0.5016 0.7600 0.065 Uiso 1 1 calc GR . . . .
H4B H 0.9935 0.4463 0.6709 0.065 Uiso 1 1 calc GR . . . .
H4C H 0.9212 0.4439 0.7623 0.065 Uiso 1 1 calc GR . . . .
C5 C 0.88500(19) 0.64812(19) 0.60472(17) 0.0279(6) Uani 1 1 d . . . . .
C6 C 0.9868(2) 0.6218(2) 0.5531(2) 0.0366(6) Uani 1 1 d . . . . .
C7 C 0.9015(2) 0.7520(2) 0.43414(18) 0.0319(6) Uani 1 1 d . . . . .
C8 C 0.9159(2) 0.7909(2) 0.34347(19) 0.0381(7) Uani 1 1 d . . . . .
H8 H 0.9824 0.7670 0.3111 0.046 Uiso 1 1 calc R . . . .
C9 C 0.8307(2) 0.8648(2) 0.30271(19) 0.0402(7) Uani 1 1 d . . . . .
C10 C 0.7326(2) 0.8996(2) 0.35193(19) 0.0395(7) Uani 1 1 d . . . . .
H10 H 0.6746 0.9500 0.3241 0.047 Uiso 1 1 calc R . . . .
C11 C 0.7201(2) 0.8605(2) 0.44145(18) 0.0344(6) Uani 1 1 d . . . . .
H11 H 0.6532 0.8852 0.4732 0.041 Uiso 1 1 calc R . . . .
C12 C 0.80469(19) 0.78442(19) 0.48696(17) 0.0276(6) Uani 1 1 d . . . . .
C13 C 0.79488(19) 0.73364(19) 0.57908(17) 0.0257(5) Uani 1 1 d . . . . .
C14 C 0.9302(4) 0.8685(4) 0.1567(3) 0.0914(15) Uani 1 1 d . . . . .
H14A H 0.9199 0.9027 0.0952 0.137 Uiso 1 1 calc GR . . . .
H14B H 0.9475 0.7938 0.1521 0.137 Uiso 1 1 calc GR . . . .
H14C H 0.9878 0.8819 0.1840 0.137 Uiso 1 1 calc GR . . . .
C15 C 0.6862(2) 0.4651(2) 0.9800(2) 0.0435(7) Uani 1 1 d . . . . .
C16 C 0.6396(3) 0.4431(3) 1.0646(3) 0.0803(14) Uani 1 1 d . . . . .
H16 H 0.5820 0.4955 1.0922 0.096 Uiso 1 1 calc R . . . .
C17 C 0.6774(3) 0.3443(3) 1.1088(3) 0.0901(16) Uani 1 1 d . . . . .
H17 H 0.6444 0.3303 1.1654 0.108 Uiso 1 1 calc R . . . .
C18 C 0.7620(3) 0.2674(3) 1.0705(3) 0.0690(11) Uani 1 1 d . . . . .
H18 H 0.7880 0.2009 1.1006 0.083 Uiso 1 1 calc R . . . .
C19 C 0.8081(3) 0.2890(3) 0.9878(3) 0.0670(11) Uani 1 1 d . . . . .
H19 H 0.8664 0.2363 0.9614 0.080 Uiso 1 1 calc R . . . .
C20 C 0.7717(3) 0.3865(3) 0.9413(2) 0.0556(9) Uani 1 1 d . . . . .
H20 H 0.8047 0.3991 0.8842 0.067 Uiso 1 1 calc R . . . .
C21 C 0.6295(2) 0.52335(19) 0.64546(18) 0.0309(6) Uani 1 1 d . . . . .
C22 C 0.5720(3) 0.4886(2) 0.7165(2) 0.0477(8) Uani 1 1 d . . . . .
H22 H 0.5077 0.5356 0.7404 0.057 Uiso 1 1 calc R . . . .
C23 C 0.6074(3) 0.3857(3) 0.7534(2) 0.0598(10) Uani 1 1 d . . . . .
H23 H 0.5675 0.3642 0.8018 0.072 Uiso 1 1 calc R . . . .
C24 C 0.7019(3) 0.3154(2) 0.7181(2) 0.0542(9) Uani 1 1 d . . . . .
H24 H 0.7252 0.2454 0.7410 0.065 Uiso 1 1 calc R . . . .
C25 C 0.7608(3) 0.3485(2) 0.6497(2) 0.0497(8) Uani 1 1 d . . . . .
H25 H 0.8251 0.3010 0.6263 0.060 Uiso 1 1 calc R . . . .
C26 C 0.7272(2) 0.4514(2) 0.6141(2) 0.0394(7) Uani 1 1 d . . . . .
H26 H 0.7702 0.4732 0.5687 0.047 Uiso 1 1 calc R . . . .
C27 C 0.4383(2) 0.7020(2) 0.62516(18) 0.0314(6) Uani 1 1 d . . . . .
C28 C 0.3852(2) 0.6397(2) 0.5926(2) 0.0481(8) Uani 1 1 d . . . . .
H28 H 0.4241 0.5787 0.5617 0.058 Uiso 1 1 calc R . . . .
C29 C 0.2751(2) 0.6678(3) 0.6058(2) 0.0538(8) Uani 1 1 d . . . . .
H29 H 0.2405 0.6248 0.5849 0.065 Uiso 1 1 calc R . . . .
C30 C 0.2169(2) 0.7582(2) 0.6493(2) 0.0456(8) Uani 1 1 d . . . . .
H30 H 0.1429 0.7768 0.6578 0.055 Uiso 1 1 calc R . . . .
C31 C 0.2672(2) 0.8218(2) 0.6807(2) 0.0410(7) Uani 1 1 d . . . . .
H31 H 0.2273 0.8839 0.7095 0.049 Uiso 1 1 calc R . . . .
C32 C 0.3780(2) 0.7930(2) 0.66921(18) 0.0339(6) Uani 1 1 d . . . . .
H32 H 0.4120 0.8356 0.6916 0.041 Uiso 1 1 calc R . . . .
C33 C 0.5981(2) 0.6716(2) 0.47653(17) 0.0297(6) Uani 1 1 d . . . . .
C34 C 0.5165(2) 0.7439(3) 0.4270(2) 0.0484(8) Uani 1 1 d . . . . .
H34 H 0.4528 0.7820 0.4588 0.058 Uiso 1 1 calc R . . . .
C35 C 0.5290(3) 0.7597(3) 0.3307(2) 0.0616(10) Uani 1 1 d . . . . .
H35 H 0.4744 0.8096 0.2985 0.074 Uiso 1 1 calc R . . . .
C36 C 0.6204(3) 0.7029(3) 0.2830(2) 0.0561(9) Uani 1 1 d . . . . .
H36 H 0.6275 0.7124 0.2181 0.067 Uiso 1 1 calc R . . . .
C37 C 0.7020(3) 0.6317(3) 0.3304(2) 0.0556(9) Uani 1 1 d . . . . .
H37 H 0.7647 0.5926 0.2978 0.067 Uiso 1 1 calc R . . . .
C38 C 0.6916(2) 0.6178(2) 0.4270(2) 0.0439(7) Uani 1 1 d . . . . .
H38 H 0.7487 0.5713 0.4589 0.053 Uiso 1 1 calc R . . . .
C39 C 0.8188(2) 0.9376(2) 0.69662(19) 0.0355(6) Uani 1 1 d . . . . .
C40 C 0.7704(3) 0.9988(3) 0.6201(2) 0.0524(8) Uani 1 1 d . . . . .
H40 H 0.7047 0.9969 0.6038 0.063 Uiso 1 1 calc R . . . .
C41 C 0.8172(3) 1.0626(3) 0.5673(3) 0.0666(10) Uani 1 1 d . . . . .
H41 H 0.7824 1.1046 0.5171 0.080 Uiso 1 1 calc R . . . .
C42 C 0.9147(3) 1.0640(3) 0.5888(3) 0.0679(11) Uani 1 1 d . . . . .
H42 H 0.9472 1.1058 0.5526 0.082 Uiso 1 1 calc R . . . .
C43 C 0.9641(3) 1.0041(3) 0.6635(3) 0.0695(11) Uani 1 1 d . . . . .
H43 H 1.0307 1.0052 0.6779 0.083 Uiso 1 1 calc R . . . .
C44 C 0.9168(2) 0.9414(2) 0.7186(3) 0.0550(9) Uani 1 1 d . . . . .
H44 H 0.9509 0.9020 0.7703 0.066 Uiso 1 1 calc R . . . .
C45 C 0.8286(2) 0.7843(2) 0.8560(2) 0.0416(7) Uani 1 1 d . . . . .
C46 C 0.9334(3) 0.7205(2) 0.8330(3) 0.0543(9) Uani 1 1 d . . . . .
H46 H 0.9634 0.7235 0.7725 0.065 Uiso 1 1 calc R . . . .
C47 C 0.9926(3) 0.6518(3) 0.9022(3) 0.0767(13) Uani 1 1 d . . . . .
H47 H 1.0632 0.6100 0.8883 0.092 Uiso 1 1 calc R . . . .
C48 C 0.9470(5) 0.6460(4) 0.9905(4) 0.0941(17) Uani 1 1 d . . . . .
H48 H 0.9868 0.5989 1.0358 0.113 Uiso 1 1 calc R . . . .
C49 C 0.8449(4) 0.7076(4) 1.0133(3) 0.0868(14) Uani 1 1 d . . . . .
H49 H 0.8150 0.7033 1.0737 0.104 Uiso 1 1 calc R . . . .
C50 C 0.7859(3) 0.7766(3) 0.9461(2) 0.0608(10) Uani 1 1 d . . . . .
H50 H 0.7159 0.8188 0.9617 0.073 Uiso 1 1 calc R . . . .
C51 C 0.6470(2) 0.9724(2) 0.83136(18) 0.0375(7) Uani 1 1 d . . . . .
C52 C 0.5376(2) 0.9929(2) 0.8360(2) 0.0433(7) Uani 1 1 d . . . . .
H52 H 0.5099 0.9506 0.8049 0.052 Uiso 1 1 calc R . . . .
C53 C 0.4687(3) 1.0753(2) 0.8863(2) 0.0551(9) Uani 1 1 d . . . . .
H53 H 0.3953 1.0880 0.8886 0.066 Uiso 1 1 calc R . . . .
C54 C 0.5076(4) 1.1383(3) 0.9326(2) 0.0663(11) Uani 1 1 d . . . . .
H54 H 0.4609 1.1933 0.9668 0.080 Uiso 1 1 calc R . . . .
C55 C 0.6136(4) 1.1204(3) 0.9288(3) 0.0740(11) Uani 1 1 d . . . . .
H55 H 0.6396 1.1638 0.9602 0.089 Uiso 1 1 calc R . . . .
C56 C 0.6854(3) 1.0380(3) 0.8784(2) 0.0631(10) Uani 1 1 d . . . . .
H56 H 0.7585 1.0268 0.8763 0.076 Uiso 1 1 calc R . . . .

loop_
_atom_site_aniso_label
_atom_site_aniso_U_11
_atom_site_aniso_U_22
_atom_site_aniso_U_33
_atom_site_aniso_U_23
_atom_site_aniso_U_13
_atom_site_aniso_U_12
Ru1 0.01875(10) 0.02265(11) 0.02706(11) -0.00257(8) 0.00225(8) -0.00612(8)
S1 0.0311(4) 0.0353(4) 0.0333(3) -0.0012(3) 0.0080(3) -0.0075(3)
P1 0.0202(3) 0.0260(3) 0.0316(3) -0.0059(3) 0.0027(3) -0.0073(3)
P2 0.0284(4) 0.0283(4) 0.0320(3) -0.0043(3) -0.0013(3) -0.0107(3)
O1 0.0350(11) 0.0397(11) 0.0504(12) 0.0088(10) -0.0003(10) 0.0028(10)
O2 0.0235(9) 0.0485(12) 0.0453(11) 0.0051(10) 0.0090(9) -0.0063(9)
O3 0.0230(10) 0.0704(15) 0.0690(15) 0.0180(13) 0.0080(10) 0.0033(10)
O4 0.0709(16) 0.0687(15) 0.0392(12) 0.0112(12) 0.0166(11) -0.0145(13)
N1 0.0270(11) 0.0250(11) 0.0278(10) -0.0002(9) 0.0004(9) -0.0099(9)
N2 0.0323(12) 0.0307(12) 0.0342(12) 0.0039(10) 0.0027(10) -0.0105(10)
N3 0.0433(16) 0.0484(16) 0.0442(15) 0.0104(14) 0.0148(13) -0.0057(14)
C1 0.0244(13) 0.0311(14) 0.0291(13) -0.0051(12) 0.0061(11) -0.0107(11)
C2 0.0342(15) 0.0365(15) 0.0316(14) -0.0004(12) 0.0032(12) -0.0155(12)
C3 0.0243(13) 0.0270(13) 0.0328(13) -0.0040(12) 0.0003(11) -0.0064(11)
C4 0.0334(15) 0.0396(16) 0.0465(17) 0.0050(14) 0.0021(13) -0.0004(13)
C5 0.0205(12) 0.0289(13) 0.0325(13) -0.0043(12) 0.0033(11) -0.0065(10)
C6 0.0258(14) 0.0376(15) 0.0424(16) -0.0022(13) 0.0038(12) -0.0068(12)
C7 0.0265(13) 0.0286(14) 0.0401(15) -0.0021(12) 0.0047(12) -0.0102(11)
C8 0.0317(15) 0.0403(16) 0.0391(15) -0.0046(13) 0.0137(13) -0.0109(13)
C9 0.0489(18) 0.0393(16) 0.0325(14) 0.0015(13) 0.0072(13) -0.0178(14)
C10 0.0381(16) 0.0338(15) 0.0398(15) 0.0068(13) 0.0004(13) -0.0057(13)
C11 0.0283(14) 0.0331(14) 0.0384(15) -0.0017(13) 0.0062(12) -0.0075(12)
C12 0.0246(13) 0.0240(13) 0.0351(14) -0.0041(11) 0.0032(11) -0.0097(10)
C13 0.0216(12) 0.0254(13) 0.0321(13) -0.0052(11) 0.0003(11) -0.0102(10)
C14 0.105(4) 0.113(4) 0.051(2) 0.002(2) 0.025(2) -0.038(3)
C15 0.0418(17) 0.0471(18) 0.0404(16) 0.0104(15) 0.0003(14) -0.0167(15)
C16 0.070(3) 0.070(2) 0.068(2) 0.027(2) 0.030(2) 0.004(2)
C17 0.080(3) 0.091(3) 0.076(3) 0.042(3) 0.024(2) -0.015(3)
C18 0.067(2) 0.059(2) 0.075(2) 0.030(2) 0.000(2) -0.021(2)
C19 0.062(2) 0.051(2) 0.072(2) 0.0128(19) 0.012(2) -0.0052(18)
C20 0.056(2) 0.0512(19) 0.0485(18) 0.0122(17) 0.0108(16) -0.0104(17)
C21 0.0315(14) 0.0279(14) 0.0364(14) -0.0060(12) -0.0003(12) -0.0136(11)
C22 0.0483(18) 0.0349(16) 0.0554(19) -0.0036(15) 0.0135(16) -0.0115(14)
C23 0.066(2) 0.047(2) 0.066(2) 0.0060(18) 0.0158(19) -0.0245(18)
C24 0.063(2) 0.0319(16) 0.067(2) 0.0074(16) -0.0058(19) -0.0178(16)
C25 0.0436(18) 0.0354(16) 0.062(2) -0.0025(16) -0.0019(16) -0.0032(14)
C26 0.0354(15) 0.0356(15) 0.0431(16) 0.0009(13) 0.0044(13) -0.0088(13)
C27 0.0226(13) 0.0354(15) 0.0366(14) -0.0067(12) 0.0033(11) -0.0104(11)
C28 0.0321(16) 0.0503(18) 0.066(2) -0.0263(16) 0.0036(15) -0.0162(14)
C29 0.0351(17) 0.062(2) 0.074(2) -0.0174(18) -0.0028(16) -0.0271(16)
C30 0.0211(14) 0.0557(19) 0.0586(19) 0.0008(17) 0.0016(14) -0.0129(14)
C31 0.0279(14) 0.0373(16) 0.0522(17) -0.0006(14) 0.0059(13) -0.0056(12)
C32 0.0266(14) 0.0338(15) 0.0407(15) -0.0010(13) 0.0001(12) -0.0100(12)
C33 0.0303(14) 0.0280(13) 0.0330(13) -0.0027(12) -0.0018(11) -0.0126(11)
C34 0.0361(16) 0.057(2) 0.0449(17) -0.0009(16) -0.0063(14) -0.0062(15)
C35 0.051(2) 0.076(2) 0.0473(19) 0.0120(19) -0.0155(17) -0.0086(19)
C36 0.070(2) 0.067(2) 0.0325(15) 0.0009(17) -0.0032(17) -0.026(2)
C37 0.056(2) 0.054(2) 0.0437(18) -0.0058(16) 0.0122(16) -0.0051(17)
C38 0.0391(16) 0.0436(17) 0.0397(16) -0.0011(14) 0.0032(14) -0.0033(14)
C39 0.0345(15) 0.0314(14) 0.0446(16) -0.0112(13) 0.0060(13) -0.0161(12)
C40 0.059(2) 0.059(2) 0.0518(18) 0.0063(17) -0.0059(17) -0.0372(18)
C41 0.093(3) 0.066(2) 0.057(2) 0.0059(19) 0.000(2) -0.051(2)
C42 0.076(3) 0.048(2) 0.085(3) -0.014(2) 0.037(2) -0.033(2)
C43 0.0397(19) 0.051(2) 0.125(4) -0.013(2) 0.012(2) -0.0269(17)
C44 0.0388(18) 0.0452(18) 0.086(2) -0.0002(18) -0.0048(17) -0.0203(15)
C45 0.0475(18) 0.0374(16) 0.0471(17) -0.0006(14) -0.0165(15) -0.0211(14)
C46 0.054(2) 0.0419(18) 0.069(2) -0.0079(17) -0.0238(18) -0.0140(16)
C47 0.069(3) 0.053(2) 0.106(3) -0.007(2) -0.049(3) -0.009(2)
C48 0.127(5) 0.069(3) 0.093(4) 0.022(3) -0.069(4) -0.035(3)
C49 0.117(4) 0.096(3) 0.058(2) 0.028(2) -0.036(3) -0.050(3)
C50 0.073(2) 0.068(2) 0.0475(19) 0.0094(18) -0.0205(18) -0.031(2)
C51 0.0477(18) 0.0318(15) 0.0330(14) -0.0045(13) 0.0029(13) -0.0141(13)
C52 0.0480(18) 0.0369(16) 0.0397(16) -0.0055(14) 0.0083(14) -0.0094(14)
C53 0.059(2) 0.0446(19) 0.0516(19) -0.0082(17) 0.0153(17) -0.0071(17)
C54 0.090(3) 0.047(2) 0.050(2) -0.0159(17) 0.021(2) -0.010(2)
C55 0.101(3) 0.057(2) 0.068(2) -0.037(2) 0.007(2) -0.029(2)
C56 0.066(2) 0.062(2) 0.069(2) -0.0288(19) 0.003(2) -0.0276(19)

_geom_special_details            
;
 All esds (except the esd in the dihedral angle between two l.s. planes)
 are estimated using the full covariance matrix.  The cell esds are taken
 into account individually in the estimation of esds in distances, angles
 and torsion angles; correlations between esds in cell parameters are only
 used when they are defined by crystal symmetry.  An approximate (isotropic)
 treatment of cell esds is used for estimating esds involving l.s. planes.
;
loop_
_geom_bond_atom_site_label_1
_geom_bond_atom_site_label_2
_geom_bond_distance
_geom_bond_site_symmetry_2
_geom_bond_publ_flag
Ru1 S1 2.4421(7) . ?
Ru1 P1 2.3767(7) . ?
Ru1 P2 2.3763(7) . ?
Ru1 N1 2.0772(19) . ?
Ru1 C1 1.848(2) . ?
Ru1 C13 2.062(2) . ?
S1 C2 1.737(3) . ?
P1 C21 1.831(2) . ?
P1 C27 1.840(3) . ?
P1 C33 1.838(3) . ?
P2 C39 1.835(3) . ?
P2 C45 1.827(3) . ?
P2 C51 1.841(3) . ?
O1 C1 1.152(3) . ?
O2 C6 1.384(3) . ?
O2 C7 1.370(3) . ?
O3 C6 1.210(3) . ?
O4 C9 1.370(3) . ?
O4 C14 1.411(4) . ?
N1 N2 1.392(3) . ?
N1 C3 1.302(3) . ?
N2 C2 1.297(3) . ?
N3 C2 1.374(3) . ?
N3 C15 1.403(4) . ?
C3 C4 1.494(3) . ?
C3 C5 1.463(3) . ?
C5 C6 1.436(3) . ?
C5 C13 1.400(3) . ?
C7 C8 1.388(4) . ?
C7 C12 1.391(3) . ?
C8 C9 1.364(4) . ?
C9 C10 1.380(4) . ?
C10 C11 1.370(4) . ?
C11 C12 1.403(3) . ?
C12 C13 1.459(3) . ?
C15 C16 1.377(4) . ?
C15 C20 1.373(4) . ?
C16 C17 1.377(5) . ?
C17 C18 1.353(5) . ?
C18 C19 1.350(5) . ?
C19 C20 1.376(4) . ?
C21 C22 1.377(4) . ?
C21 C26 1.393(4) . ?
C22 C23 1.383(4) . ?
C23 C24 1.374(4) . ?
C24 C25 1.354(4) . ?
C25 C26 1.375(4) . ?
C27 C28 1.392(4) . ?
C27 C32 1.380(4) . ?
C28 C29 1.383(4) . ?
C29 C30 1.365(4) . ?
C30 C31 1.371(4) . ?
C31 C32 1.389(4) . ?
C33 C34 1.387(4) . ?
C33 C38 1.377(4) . ?
C34 C35 1.386(4) . ?
C35 C36 1.356(5) . ?
C36 C37 1.367(4) . ?
C37 C38 1.383(4) . ?
C39 C40 1.382(4) . ?
C39 C44 1.383(4) . ?
C40 C41 1.378(4) . ?
C41 C42 1.362(5) . ?
C42 C43 1.359(5) . ?
C43 C44 1.388(5) . ?
C45 C46 1.393(4) . ?
C45 C50 1.380(4) . ?
C46 C47 1.395(5) . ?
C47 C48 1.368(7) . ?
C48 C49 1.356(7) . ?
C49 C50 1.375(5) . ?
C51 C52 1.384(4) . ?
C51 C56 1.394(4) . ?
C52 C53 1.381(4) . ?
C53 C54 1.364(5) . ?
C54 C55 1.345(6) . ?
C55 C56 1.396(5) . ?

loop_
_geom_angle_atom_site_label_1
_geom_angle_atom_site_label_2
_geom_angle_atom_site_label_3
_geom_angle
_geom_angle_site_symmetry_1
_geom_angle_site_symmetry_3
_geom_angle_publ_flag
P1 Ru1 S1 87.05(2) . . ?
P2 Ru1 S1 87.97(3) . . ?
P2 Ru1 P1 174.70(2) . . ?
N1 Ru1 S1 79.38(6) . . ?
N1 Ru1 P1 90.94(6) . . ?
N1 Ru1 P2 89.94(6) . . ?
C1 Ru1 S1 102.19(8) . . ?
C1 Ru1 P1 90.18(8) . . ?
C1 Ru1 P2 89.09(8) . . ?
C1 Ru1 N1 178.12(10) . . ?
C1 Ru1 C13 100.24(10) . . ?
C13 Ru1 S1 157.56(7) . . ?
C13 Ru1 P1 93.42(7) . . ?
C13 Ru1 P2 91.87(7) . . ?
C13 Ru1 N1 78.19(8) . . ?
C2 S1 Ru1 95.12(9) . . ?
C21 P1 Ru1 112.76(9) . . ?
C21 P1 C27 102.28(12) . . ?
C21 P1 C33 108.78(12) . . ?
C27 P1 Ru1 116.67(9) . . ?
C33 P1 Ru1 114.18(9) . . ?
C33 P1 C27 100.89(12) . . ?
C39 P2 Ru1 116.68(9) . . ?
C39 P2 C51 99.53(13) . . ?
C45 P2 Ru1 112.15(10) . . ?
C45 P2 C39 107.06(13) . . ?
C45 P2 C51 102.62(13) . . ?
C51 P2 Ru1 117.12(10) . . ?
C7 O2 C6 121.5(2) . . ?
C9 O4 C14 118.7(3) . . ?
N2 N1 Ru1 124.79(15) . . ?
C3 N1 Ru1 118.66(15) . . ?
C3 N1 N2 116.54(19) . . ?
C2 N2 N1 112.7(2) . . ?
C2 N3 C15 131.4(3) . . ?
O1 C1 Ru1 177.4(2) . . ?
N2 C2 S1 127.78(19) . . ?
N2 C2 N3 118.7(2) . . ?
N3 C2 S1 113.5(2) . . ?
N1 C3 C4 121.8(2) . . ?
N1 C3 C5 112.8(2) . . ?
C5 C3 C4 125.4(2) . . ?
C6 C5 C3 119.5(2) . . ?
C13 C5 C3 117.2(2) . . ?
C13 C5 C6 123.3(2) . . ?
O2 C6 C5 117.2(2) . . ?
O3 C6 O2 114.1(2) . . ?
O3 C6 C5 128.7(2) . . ?
O2 C7 C8 114.7(2) . . ?
O2 C7 C12 121.6(2) . . ?
C8 C7 C12 123.7(2) . . ?
C9 C8 C7 118.9(2) . . ?
O4 C9 C10 116.2(2) . . ?
C8 C9 O4 124.0(3) . . ?
C8 C9 C10 119.8(2) . . ?
C11 C10 C9 120.5(2) . . ?
C10 C11 C12 122.3(2) . . ?
C7 C12 C11 114.8(2) . . ?
C7 C12 C13 120.0(2) . . ?
C11 C12 C13 125.0(2) . . ?
C5 C13 Ru1 112.70(16) . . ?
C5 C13 C12 115.5(2) . . ?
C12 C13 Ru1 131.84(17) . . ?
C16 C15 N3 116.9(3) . . ?
C20 C15 N3 124.6(3) . . ?
C20 C15 C16 118.4(3) . . ?
C17 C16 C15 120.7(3) . . ?
C18 C17 C16 120.6(3) . . ?
C19 C18 C17 118.8(3) . . ?
C18 C19 C20 122.1(3) . . ?
C15 C20 C19 119.4(3) . . ?
C22 C21 P1 120.0(2) . . ?
C22 C21 C26 117.2(2) . . ?
C26 C21 P1 122.3(2) . . ?
C21 C22 C23 121.7(3) . . ?
C24 C23 C22 119.6(3) . . ?
C25 C24 C23 119.6(3) . . ?
C24 C25 C26 121.1(3) . . ?
C25 C26 C21 120.7(3) . . ?
C28 C27 P1 119.3(2) . . ?
C32 C27 P1 122.4(2) . . ?
C32 C27 C28 118.3(2) . . ?
C29 C28 C27 120.5(3) . . ?
C30 C29 C28 120.3(3) . . ?
C29 C30 C31 120.3(3) . . ?
C30 C31 C32 119.7(3) . . ?
C27 C32 C31 121.0(3) . . ?
C34 C33 P1 119.4(2) . . ?
C38 C33 P1 122.3(2) . . ?
C38 C33 C34 117.8(2) . . ?
C35 C34 C33 120.6(3) . . ?
C36 C35 C34 120.5(3) . . ?
C35 C36 C37 119.9(3) . . ?
C36 C37 C38 120.1(3) . . ?
C33 C38 C37 121.1(3) . . ?
C40 C39 P2 116.6(2) . . ?
C40 C39 C44 117.9(3) . . ?
C44 C39 P2 125.4(2) . . ?
C41 C40 C39 121.4(3) . . ?
C42 C41 C40 120.0(3) . . ?
C43 C42 C41 119.7(3) . . ?
C42 C43 C44 121.0(3) . . ?
C39 C44 C43 119.9(3) . . ?
C46 C45 P2 120.6(2) . . ?
C50 C45 P2 119.8(3) . . ?
C50 C45 C46 119.0(3) . . ?
C45 C46 C47 119.0(4) . . ?
C48 C47 C46 120.2(4) . . ?
C49 C48 C47 121.1(4) . . ?
C48 C49 C50 119.4(4) . . ?
C49 C50 C45 121.3(4) . . ?
C52 C51 P2 122.9(2) . . ?
C52 C51 C56 117.9(3) . . ?
C56 C51 P2 119.2(2) . . ?
C53 C52 C51 120.9(3) . . ?
C54 C53 C52 120.5(4) . . ?
C55 C54 C53 119.7(3) . . ?
C54 C55 C56 121.2(4) . . ?
C51 C56 C55 119.7(4) . . ?

_iucr_refine_instructions_details 
;
TITL RuH7A5a in P-1 #2
REM reset to P-1 #2
CELL 0.71073 13.303763 13.486988 14.307447 85.8811 85.5823 69.9491
ZERR 2 0.000468 0.000527 0.000494 0.003 0.0028 0.0034
LATT 1
SFAC C H N O P Ru S
UNIT 112 90 6 8 4 2 2
 
L.S. 4
PLAN  20
BOND
fmap 2
acta
REM <olex2.extras>
REM <HklSrc "%.\\RuH7A5a.hkl">
REM </olex2.extras>
 
WGHT    0.037000    0.092000
FVAR       1.48141
RU1   6    0.670108    0.762195    0.679749    11.00000    0.01875    0.02265 =
         0.02706   -0.00257    0.00225   -0.00612
S1    7    0.572387    0.733221    0.824766    11.00000    0.03107    0.03532 =
         0.03326   -0.00121    0.00798   -0.00749
P1    5    0.584712    0.662903    0.605430    11.00000    0.02021    0.02599 =
         0.03160   -0.00588    0.00271   -0.00733
P2    5    0.742665    0.864060    0.765206    11.00000    0.02842    0.02828 =
         0.03197   -0.00429   -0.00134   -0.01067
O1    4    0.515281    0.964269    0.601378    11.00000    0.03504    0.03966 =
         0.05045    0.00884   -0.00028    0.00283
O2    4    0.991290    0.677654    0.468795    11.00000    0.02347    0.04845 =
         0.04529    0.00507    0.00901   -0.00628
O3    4    1.072223    0.558600    0.574640    11.00000    0.02305    0.07045 =
         0.06904    0.01800    0.00798    0.00328
O4    4    0.835241    0.908639    0.213747    11.00000    0.07093    0.06866 =
         0.03922    0.01118    0.01662   -0.01450
N1    3    0.780267    0.624421    0.734508    11.00000    0.02701    0.02495 =
         0.02779   -0.00016    0.00042   -0.00986
N2    3    0.761901    0.568517    0.815822    11.00000    0.03227    0.03073 =
         0.03416    0.00390    0.00271   -0.01051
N3    3    0.639854    0.566395    0.937986    11.00000    0.04326    0.04837 =
         0.04422    0.01037    0.01477   -0.00571
H3    2    0.585912    0.597301    0.961285    11.00000    0.04878
C1    1    0.575793    0.886113    0.629367    11.00000    0.02444    0.03108 =
         0.02912   -0.00514    0.00612   -0.01071
C2    1    0.668990    0.614225    0.857552    11.00000    0.03419    0.03650 =
         0.03160   -0.00037    0.00317   -0.01549
C3    1    0.873531    0.585739    0.690223    11.00000    0.02428    0.02695 =
         0.03280   -0.00398    0.00033   -0.00640
C4    1    0.955818    0.485429    0.723867    11.00000    0.03341    0.03956 =
         0.04653    0.00502    0.00206   -0.00043
AFIX 137
H4A   2    1.005573    0.501647    0.760006    11.00000   -1.50000
H4B   2    0.993545    0.446289    0.670922    11.00000   -1.50000
H4C   2    0.921204    0.443901    0.762291    11.00000   -1.50000
AFIX   0
C5    1    0.884998    0.648121    0.604725    11.00000    0.02053    0.02891 =
         0.03250   -0.00431    0.00331   -0.00653
C6    1    0.986846    0.621778    0.553102    11.00000    0.02577    0.03764 =
         0.04241   -0.00219    0.00383   -0.00681
C7    1    0.901549    0.752036    0.434139    11.00000    0.02651    0.02865 =
         0.04013   -0.00213    0.00471   -0.01015
C8    1    0.915851    0.790949    0.343470    11.00000    0.03170    0.04025 =
         0.03911   -0.00455    0.01372   -0.01091
AFIX  43
H8    2    0.982378    0.767040    0.311059    11.00000   -1.20000
AFIX   0
C9    1    0.830710    0.864830    0.302711    11.00000    0.04885    0.03932 =
         0.03249    0.00146    0.00724   -0.01776
C10   1    0.732599    0.899635    0.351927    11.00000    0.03814    0.03377 =
         0.03979    0.00680    0.00043   -0.00568
AFIX  43
H10   2    0.674568    0.950021    0.324116    11.00000   -1.20000
AFIX   0
C11   1    0.720093    0.860490    0.441451    11.00000    0.02831    0.03305 =
         0.03840   -0.00168    0.00618   -0.00753
AFIX  43
H11   2    0.653202    0.885207    0.473153    11.00000   -1.20000
AFIX   0
C12   1    0.804687    0.784416    0.486958    11.00000    0.02456    0.02395 =
         0.03510   -0.00413    0.00324   -0.00967
C13   1    0.794877    0.733642    0.579076    11.00000    0.02160    0.02541 =
         0.03206   -0.00525    0.00030   -0.01025
C14   1    0.930200    0.868545    0.156688    11.00000    0.10468    0.11287 =
         0.05129    0.00210    0.02526   -0.03764
AFIX 137
H14A  2    0.919934    0.902682    0.095207    11.00000   -1.50000
H14B  2    0.947511    0.793804    0.152062    11.00000   -1.50000
H14C  2    0.987760    0.881871    0.183973    11.00000   -1.50000
AFIX   0
C15   1    0.686239    0.465119    0.980009    11.00000    0.04177    0.04712 =
         0.04036    0.01036    0.00025   -0.01666
C16   1    0.639610    0.443108    1.064615    11.00000    0.07025    0.07043 =
         0.06784    0.02745    0.02984    0.00443
AFIX  43
H16   2    0.582003    0.495527    1.092201    11.00000   -1.20000
AFIX   0
C17   1    0.677387    0.344313    1.108784    11.00000    0.08034    0.09071 =
         0.07618    0.04247    0.02416   -0.01468
AFIX  43
H17   2    0.644423    0.330339    1.165441    11.00000   -1.20000
AFIX   0
C18   1    0.762033    0.267406    1.070479    11.00000    0.06682    0.05924 =
         0.07463    0.03038    0.00038   -0.02064
AFIX  43
H18   2    0.787987    0.200860    1.100561    11.00000   -1.20000
AFIX   0
C19   1    0.808147    0.289034    0.987770    11.00000    0.06211    0.05068 =
         0.07224    0.01276    0.01237   -0.00518
AFIX  43
H19   2    0.866415    0.236312    0.961353    11.00000   -1.20000
AFIX   0
C20   1    0.771737    0.386544    0.941291    11.00000    0.05640    0.05124 =
         0.04846    0.01215    0.01080   -0.01038
AFIX  43
H20   2    0.804744    0.399095    0.884183    11.00000   -1.20000
AFIX   0
C21   1    0.629489    0.523350    0.645456    11.00000    0.03150    0.02793 =
         0.03643   -0.00597   -0.00030   -0.01364
C22   1    0.572021    0.488617    0.716546    11.00000    0.04833    0.03492 =
         0.05544   -0.00363    0.01345   -0.01149
AFIX  43
H22   2    0.507702    0.535630    0.740414    11.00000   -1.20000
AFIX   0
C23   1    0.607426    0.385678    0.753383    11.00000    0.06558    0.04743 =
         0.06609    0.00595    0.01577   -0.02448
AFIX  43
H23   2    0.567549    0.364162    0.801762    11.00000   -1.20000
AFIX   0
C24   1    0.701876    0.315392    0.718066    11.00000    0.06323    0.03187 =
         0.06750    0.00742   -0.00581   -0.01775
AFIX  43
H24   2    0.725182    0.245430    0.741023    11.00000   -1.20000
AFIX   0
C25   1    0.760836    0.348545    0.649655    11.00000    0.04355    0.03537 =
         0.06196   -0.00254   -0.00187   -0.00317
AFIX  43
H25   2    0.825110    0.300989    0.626301    11.00000   -1.20000
AFIX   0
C26   1    0.727226    0.451415    0.614131    11.00000    0.03537    0.03560 =
         0.04305    0.00087    0.00441   -0.00876
AFIX  43
H26   2    0.770182    0.473171    0.568738    11.00000   -1.20000
AFIX   0
C27   1    0.438273    0.702027    0.625163    11.00000    0.02257    0.03536 =
         0.03663   -0.00666    0.00325   -0.01044
C28   1    0.385216    0.639677    0.592561    11.00000    0.03214    0.05027 =
         0.06628   -0.02629    0.00359   -0.01620
AFIX  43
H28   2    0.424103    0.578679    0.561673    11.00000   -1.20000
AFIX   0
C29   1    0.275089    0.667761    0.605761    11.00000    0.03512    0.06243 =
         0.07410   -0.01738   -0.00281   -0.02711
AFIX  43
H29   2    0.240512    0.624826    0.584875    11.00000   -1.20000
AFIX   0
C30   1    0.216931    0.758226    0.649314    11.00000    0.02111    0.05570 =
         0.05864    0.00075    0.00160   -0.01292
AFIX  43
H30   2    0.142870    0.776805    0.657751    11.00000   -1.20000
AFIX   0
C31   1    0.267211    0.821803    0.680667    11.00000    0.02786    0.03729 =
         0.05216   -0.00064    0.00591   -0.00564
AFIX  43
H31   2    0.227337    0.883950    0.709476    11.00000   -1.20000
AFIX   0
C32   1    0.377984    0.792980    0.669211    11.00000    0.02660    0.03380 =
         0.04070   -0.00098    0.00007   -0.00996
AFIX  43
H32   2    0.412019    0.835605    0.691555    11.00000   -1.20000
AFIX   0
C33   1    0.598115    0.671580    0.476528    11.00000    0.03026    0.02799 =
         0.03301   -0.00273   -0.00178   -0.01261
C34   1    0.516487    0.743863    0.427030    11.00000    0.03606    0.05732 =
         0.04487   -0.00089   -0.00630   -0.00622
AFIX  43
H34   2    0.452781    0.782039    0.458787    11.00000   -1.20000
AFIX   0
C35   1    0.529044    0.759685    0.330665    11.00000    0.05063    0.07645 =
         0.04731    0.01203   -0.01554   -0.00862
AFIX  43
H35   2    0.474409    0.809601    0.298494    11.00000   -1.20000
AFIX   0
C36   1    0.620395    0.702924    0.282959    11.00000    0.06980    0.06725 =
         0.03249    0.00086   -0.00325   -0.02553
AFIX  43
H36   2    0.627493    0.712421    0.218072    11.00000   -1.20000
AFIX   0
C37   1    0.702025    0.631721    0.330439    11.00000    0.05632    0.05437 =
         0.04367   -0.00585    0.01221   -0.00513
AFIX  43
H37   2    0.764659    0.592579    0.297802    11.00000   -1.20000
AFIX   0
C38   1    0.691596    0.617806    0.426968    11.00000    0.03907    0.04363 =
         0.03968   -0.00105    0.00322   -0.00325
AFIX  43
H38   2    0.748700    0.571339    0.458930    11.00000   -1.20000
AFIX   0
C39   1    0.818800    0.937567    0.696621    11.00000    0.03447    0.03137 =
         0.04456   -0.01124    0.00596   -0.01613
C40   1    0.770365    0.998782    0.620053    11.00000    0.05915    0.05865 =
         0.05177    0.00629   -0.00588   -0.03715
AFIX  43
H40   2    0.704735    0.996889    0.603753    11.00000   -1.20000
AFIX   0
C41   1    0.817242    1.062559    0.567349    11.00000    0.09307    0.06586 =
         0.05714    0.00587    0.00033   -0.05053
AFIX  43
H41   2    0.782368    1.104569    0.517143    11.00000   -1.20000
AFIX   0
C42   1    0.914676    1.064011    0.588850    11.00000    0.07566    0.04766 =
         0.08457   -0.01395    0.03655   -0.03279
AFIX  43
H42   2    0.947226    1.105792    0.552591    11.00000   -1.20000
AFIX   0
C43   1    0.964092    1.004137    0.663514    11.00000    0.03966    0.05127 =
         0.12529   -0.01319    0.01172   -0.02691
AFIX  43
H43   2    1.030682    1.005201    0.677936    11.00000   -1.20000
AFIX   0
C44   1    0.916786    0.941423    0.718597    11.00000    0.03881    0.04524 =
         0.08553   -0.00019   -0.00481   -0.02028
AFIX  43
H44   2    0.950943    0.902013    0.770252    11.00000   -1.20000
AFIX   0
C45   1    0.828640    0.784347    0.856032    11.00000    0.04751    0.03738 =
         0.04708   -0.00055   -0.01646   -0.02110
C46   1    0.933395    0.720472    0.833046    11.00000    0.05405    0.04187 =
         0.06931   -0.00786   -0.02379   -0.01396
AFIX  43
H46   2    0.963426    0.723534    0.772487    11.00000   -1.20000
AFIX   0
C47   1    0.992584    0.651841    0.902225    11.00000    0.06914    0.05345 =
         0.10572   -0.00699   -0.04860   -0.00851
AFIX  43
H47   2    1.063203    0.609971    0.888271    11.00000   -1.20000
AFIX   0
C48   1    0.947035    0.645962    0.990525    11.00000    0.12748    0.06917 =
         0.09294    0.02211   -0.06902   -0.03461
AFIX  43
H48   2    0.986760    0.598873    1.035755    11.00000   -1.20000
AFIX   0
C49   1    0.844910    0.707639    1.013254    11.00000    0.11662    0.09627 =
         0.05843    0.02780   -0.03647   -0.04963
AFIX  43
H49   2    0.815044    0.703338    1.073704    11.00000   -1.20000
AFIX   0
C50   1    0.785943    0.776571    0.946129    11.00000    0.07295    0.06834 =
         0.04752    0.00936   -0.02054   -0.03102
AFIX  43
H50   2    0.715898    0.818792    0.961749    11.00000   -1.20000
AFIX   0
C51   1    0.647042    0.972412    0.831361    11.00000    0.04772    0.03177 =
         0.03300   -0.00451    0.00290   -0.01409
C52   1    0.537555    0.992898    0.836040    11.00000    0.04804    0.03685 =
         0.03975   -0.00545    0.00830   -0.00936
AFIX  43
H52   2    0.509932    0.950571    0.804910    11.00000   -1.20000
AFIX   0
C53   1    0.468735    1.075321    0.886292    11.00000    0.05880    0.04462 =
         0.05162   -0.00815    0.01533   -0.00713
AFIX  43
H53   2    0.395344    1.088031    0.888564    11.00000   -1.20000
AFIX   0
C54   1    0.507551    1.138253    0.932632    11.00000    0.08999    0.04691 =
         0.04988   -0.01588    0.02073   -0.01032
AFIX  43
H54   2    0.460854    1.193302    0.966777    11.00000   -1.20000
AFIX   0
C55   1    0.613628    1.120380    0.928751    11.00000    0.10145    0.05722 =
         0.06789   -0.03666    0.00672   -0.02860
AFIX  43
H55   2    0.639625    1.163759    0.960200    11.00000   -1.20000
AFIX   0
C56   1    0.685392    1.037954    0.878409    11.00000    0.06648    0.06179 =
         0.06858   -0.02880    0.00262   -0.02758
AFIX  43
H56   2    0.758483    1.026808    0.876263    11.00000   -1.20000
AFIX   0
HKLF 4
 
REM  RuH7A5a in P-1 #2
REM R1 =  0.0425 for    8210 Fo > 4sig(Fo)  and  0.0689 for all   11129 data
REM    610 parameters refined using      0 restraints
 
END  
     
WGHT      0.0366      0.0839 

REM Highest difference peak  0.569,  deepest hole -0.477,  1-sigma level  0.070
Q1    1   0.6839  0.7026  0.7227  11.00000  0.05    0.57
Q2    1   0.6419  0.8229  0.6362  11.00000  0.05    0.50
Q3    1   0.7655  0.9495  0.1680  11.00000  0.05    0.48
Q4    1   0.6185  0.5849  0.6290  11.00000  0.05    0.43
Q5    1   0.8722  0.6144  0.6470  11.00000  0.05    0.41
Q6    1   0.6810  0.9176  0.8030  11.00000  0.05    0.40
Q7    1   0.7671  0.7919  0.7209  11.00000  0.05    0.40
Q8    1   0.5724  0.7404  0.6395  11.00000  0.05    0.40
Q9    1   0.7253  0.7123  0.6301  11.00000  0.05    0.38
Q10   1   0.7848  0.8302  0.8159  11.00000  0.05    0.37
Q11   1   0.7929  0.7736  0.5344  11.00000  0.05    0.36
Q12   1   0.5609  0.7597  0.7568  11.00000  0.05    0.36
Q13   1   0.7070  0.7688  0.7515  11.00000  0.05    0.36
Q14   1   0.7008  0.8496  0.7167  11.00000  0.05    0.34
Q15   1   0.6286  0.6786  0.6531  11.00000  0.05    0.33
Q16   1   0.7934  0.8989  0.7304  11.00000  0.05    0.33
Q17   1   0.5869  0.8379  0.6750  11.00000  0.05    0.33
Q18   1   0.6255  0.8111  0.7319  11.00000  0.05    0.32
Q19   1   0.8432  0.6828  0.5938  11.00000  0.05    0.32
Q20   1   0.7177  0.9426  0.7252  11.00000  0.05    0.31

  REM The information below was added by Olex2.
  REM
  REM R1 = 0.0425 for 8210 Fo > 4sig(Fo) and 0.0689 for all 22145 data
  REM n/a parameters refined using n/a restraints
  REM Highest difference peak 0.57, deepest hole -0.48
  REM Mean Shift 0, Max Shift -0.001.

  REM +++ Tabular Listing of Refinement Information +++
  REM R1_all = 0.0689
  REM R1_gt = 0.0425
  REM wR_ref = 0.0916
  REM GOOF = 1.016
  REM Shift_max = -0.001
  REM Shift_mean = 0
  REM Reflections_all = 22145
  REM Reflections_gt = 8210
  REM Parameters = n/a
  REM Hole = -0.48
  REM Peak = 0.57
  REM Flack = n/a

  
;
_olex2_submission_special_instructions 'No special instructions were received'
_oxdiff_exptl_absorpt_empirical_details 
;
Empirical correction (ABSPACK) includes:
- Absorption correction using spherical harmonics
- Frame scaling
;
_oxdiff_exptl_absorpt_empirical_full_max 1.569
_oxdiff_exptl_absorpt_empirical_full_min 0.782
####################################################################### 
# 
# This file contains crystal structure data downloaded from the 
# Cambridge Structural Database (CSD) hosted by the Cambridge 
# Crystallographic Data Centre (CCDC).
# 
# Full information about CCDC data access policies and citation 
# guidelines are available at http://www.ccdc.cam.ac.uk/access/V1 
# 
# Audit and citation data items may have been added by the CCDC. 
# Please retain this information to preserve the provenance of 
# this file and to allow appropriate attribution of the data. 
# 
#######################################################################

data_ruh7a2
_database_code_depnum_ccdc_archive 'CCDC 1580121'
_audit_update_record             
;
2017-10-16 deposited with the CCDC.
2017-12-18 downloaded from the CCDC.
;
_audit_creation_date             2017-05-25
_audit_creation_method           
;
Olex2 1.2
(compiled 2017.03.28 svn.r3405 for OlexSys, GUI svn.r5335)
;
_shelx_SHELXL_version_number     2016/4
_chemical_name_common            ?
_chemical_name_systematic        ?
_chemical_formula_moiety         'C50 H41 N3 O4 P2 Ru S, C H4 O'
_chemical_formula_sum            'C51 H45 N3 O5 P2 Ru S'
_chemical_formula_weight         974.97
_chemical_melting_point          ?
_chemical_oxdiff_formula         'Ru1 P2 O4 N3 S1 C50 H45'
loop_
_atom_type_symbol
_atom_type_description
_atom_type_scat_dispersion_real
_atom_type_scat_dispersion_imag
_atom_type_scat_source
C C 0.0033 0.0016 'International Tables Vol C Tables 4.2.6.8 and 6.1.1.4'
H H 0.0000 0.0000 'International Tables Vol C Tables 4.2.6.8 and 6.1.1.4'
N N 0.0061 0.0033 'International Tables Vol C Tables 4.2.6.8 and 6.1.1.4'
O O 0.0106 0.0060 'International Tables Vol C Tables 4.2.6.8 and 6.1.1.4'
P P 0.1023 0.0942 'International Tables Vol C Tables 4.2.6.8 and 6.1.1.4'
Ru Ru -1.2594 0.8363 'International Tables Vol C Tables 4.2.6.8 and 6.1.1.4'
S S 0.1246 0.1234 'International Tables Vol C Tables 4.2.6.8 and 6.1.1.4'

_shelx_space_group_comment       
;
The symmetry employed for this shelxl refinement is uniquely defined
by the following loop, which should always be used as a source of
symmetry information in preference to the above space-group names.
They are only intended as comments.
;
_space_group_crystal_system      triclinic
_space_group_IT_number           2
_space_group_name_H-M_alt        'P -1'
_space_group_name_Hall           '-P 1'
loop_
_space_group_symop_operation_xyz
'x, y, z'
'-x, -y, -z'

_cell_length_a                   13.0569(5)
_cell_length_b                   13.7232(5)
_cell_length_c                   13.8479(5)
_cell_angle_alpha                89.094(3)
_cell_angle_beta                 75.301(3)
_cell_angle_gamma                70.576(3)
_cell_volume                     2257.10(15)
_cell_formula_units_Z            2
_cell_measurement_reflns_used    8480
_cell_measurement_temperature    295(2)
_cell_measurement_theta_max      28.9990
_cell_measurement_theta_min      3.7930
_shelx_estimated_absorpt_T_max   ?
_shelx_estimated_absorpt_T_min   ?
_exptl_absorpt_coefficient_mu    0.516
_exptl_absorpt_correction_T_max  1.00000
_exptl_absorpt_correction_T_min  0.82670
_exptl_absorpt_correction_type   multi-scan
_exptl_absorpt_process_details   
;
CrysAlisPro 1.171.38.46 (Rigaku Oxford Diffraction, 2015)
Empirical absorption correction using spherical harmonics,
 implemented in SCALE3 ABSPACK scaling algorithm.
;
_exptl_absorpt_special_details   ?
_exptl_crystal_colour            red
_exptl_crystal_density_diffrn    1.435
_exptl_crystal_density_meas      ?
_exptl_crystal_density_method    ?
_exptl_crystal_description       plate
_exptl_crystal_F_000             1004
_exptl_crystal_size_max          0.24
_exptl_crystal_size_mid          0.15
_exptl_crystal_size_min          0.02
_exptl_transmission_factor_max   ?
_exptl_transmission_factor_min   ?
_diffrn_reflns_av_R_equivalents  0.0334
_diffrn_reflns_av_unetI/netI     0.0584
_diffrn_reflns_Laue_measured_fraction_full 0.997
_diffrn_reflns_Laue_measured_fraction_max 0.846
_diffrn_reflns_limit_h_max       17
_diffrn_reflns_limit_h_min       -15
_diffrn_reflns_limit_k_max       18
_diffrn_reflns_limit_k_min       -17
_diffrn_reflns_limit_l_max       18
_diffrn_reflns_limit_l_min       -14
_diffrn_reflns_number            21925
_diffrn_reflns_point_group_measured_fraction_full 0.997
_diffrn_reflns_point_group_measured_fraction_max 0.846
_diffrn_reflns_theta_full        25.242
_diffrn_reflns_theta_max         29.501
_diffrn_reflns_theta_min         3.302
_diffrn_ambient_temperature      295(2)
_diffrn_detector                 'CCD plate'
_diffrn_detector_area_resol_mean 10.4015
_diffrn_detector_type            Atlas
_diffrn_measured_fraction_theta_full 0.997
_diffrn_measured_fraction_theta_max 0.846
_diffrn_measurement_details      
;
List of Runs (angles in degrees, time in seconds):

  # Type    Start    End  Width  t~exp~   \w     \q     \k     \f   Frames
#--------------------------------------------------------------------------
  1  \w    -33.00  56.00   1.00   54.52    --  -11.62  57.00  30.00   89
  2  \w     -6.00  25.00   1.00   54.52    --    9.75  19.00 -90.00   31
  3  \w    -35.00  63.00   1.00   54.52    --  -11.62  77.00  90.00   98
  4  \w    -82.00  17.00   1.00   54.52    --  -11.62 -57.00-120.00   99
  5  \w    -68.00 -35.00   1.00   54.52    --    9.75-179.00  30.00   33
;
_diffrn_measurement_device       'four-circle diffractometer'
_diffrn_measurement_device_type  'Xcalibur, Atlas, Gemini ultra'
_diffrn_measurement_method       '\w scans'
_diffrn_orient_matrix_type       
'CrysAlisPro convention (1999,Acta A55,543-557)'
_diffrn_orient_matrix_UB_11      -0.0114431000
_diffrn_orient_matrix_UB_12      0.0522518000
_diffrn_orient_matrix_UB_13      0.0161006000
_diffrn_orient_matrix_UB_21      0.0445366000
_diffrn_orient_matrix_UB_22      -0.0161821000
_diffrn_orient_matrix_UB_23      0.0236442000
_diffrn_orient_matrix_UB_31      0.0380939000
_diffrn_orient_matrix_UB_32      0.0053482000
_diffrn_orient_matrix_UB_33      -0.0447410000
_diffrn_radiation_monochromator  graphite
_diffrn_radiation_probe          x-ray
_diffrn_radiation_type           MoK\a
_diffrn_radiation_wavelength     0.71073
_diffrn_source                   'fine-focus sealed X-ray tube'
_diffrn_source_type              'Enhance (Mo) X-ray Source'
_reflns_Friedel_coverage         0.000
_reflns_Friedel_fraction_full    .
_reflns_Friedel_fraction_max     .
_reflns_number_gt                8354
_reflns_number_total             10636
_reflns_odcompleteness_completeness 99.77
_reflns_odcompleteness_iscentric 1
_reflns_odcompleteness_theta     26.32
_reflns_special_details          
;
 Reflections were merged by SHELXL according to the crystal
 class for the calculation of statistics and refinement.
 
 _reflns_Friedel_fraction is defined as the number of unique
 Friedel pairs measured divided by the number that would be
 possible theoretically, ignoring centric projections and
 systematic absences.
;
_reflns_threshold_expression     'I > 2\s(I)'
_computing_cell_refinement       'CrysAlisPro 1.171.38.46 (Rigaku OD, 2015)'
_computing_data_collection       'CrysAlisPro 1.171.38.46 (Rigaku OD, 2015)'
_computing_data_reduction        'CrysAlisPro 1.171.38.46 (Rigaku OD, 2015)'
_computing_molecular_graphics    'Olex2 (Dolomanov et al., 2009)'
_computing_publication_material  'Olex2 (Dolomanov et al., 2009)'
_computing_structure_refinement  'ShelXL (Sheldrick, 2015)'
_computing_structure_solution    'ShelXS (Sheldrick, 2008)'
_refine_diff_density_max         0.933
_refine_diff_density_min         -0.588
_refine_diff_density_rms         0.068
_refine_ls_extinction_coef       .
_refine_ls_extinction_method     none
_refine_ls_goodness_of_fit_ref   1.034
_refine_ls_hydrogen_treatment    mixed
_refine_ls_matrix_type           full
_refine_ls_number_parameters     580
_refine_ls_number_reflns         10636
_refine_ls_number_restraints     0
_refine_ls_R_factor_all          0.0582
_refine_ls_R_factor_gt           0.0390
_refine_ls_restrained_S_all      1.034
_refine_ls_shift/su_max          0.001
_refine_ls_shift/su_mean         0.000
_refine_ls_structure_factor_coef Fsqd
_refine_ls_weighting_details     
'w=1/[\s^2^(Fo^2^)+(0.0400P)^2^] where P=(Fo^2^+2Fc^2^)/3'
_refine_ls_weighting_scheme      calc
_refine_ls_wR_factor_gt          0.0833
_refine_ls_wR_factor_ref         0.0924
_refine_special_details          ?
_olex2_refinement_description    
;
1. Fixed Uiso
 At 1.2 times of:
  All C(H) groups
 At 1.5 times of:
  All C(H,H,H) groups, All O(H) groups
2.a Aromatic/amide H refined with riding coordinates:
 C7(H7), C8(H8), C10(H10), C16(H16), C17(H17), C18(H18), C19(H19), C20(H20),
 C22(H22), C23(H23), C24(H24), C25(H25), C26(H26), C28(H28), C29(H29), C30(H30),
  C31(H31), C32(H32), C34(H34), C35(H35), C36(H36), C37(H37), C38(H38),
 C40(H40), C41(H41), C42(H42), C43(H43), C44(H44), C46(H46), C47(H47), C48(H48),
  C49(H49), C50(H50)
2.b Idealised Me refined as rotating group:
 C13(H13A,H13B,H13C), C14(H14A,H14B,H14C), C51(H51A,H51B,H51C)
2.c Idealised tetrahedral OH refined as rotating group:
 O5(H5)
;
_atom_sites_solution_hydrogens   mixed
_atom_sites_solution_primary     heavy
_atom_sites_solution_secondary   ?
loop_
_atom_site_label
_atom_site_type_symbol
_atom_site_fract_x
_atom_site_fract_y
_atom_site_fract_z
_atom_site_U_iso_or_equiv
_atom_site_adp_type
_atom_site_occupancy
_atom_site_site_symmetry_order
_atom_site_calc_flag
_atom_site_refinement_flags_posn
_atom_site_refinement_flags_adp
_atom_site_refinement_flags_occupancy
_atom_site_disorder_assembly
_atom_site_disorder_group
Ru1 Ru 0.75606(2) 0.74201(2) 0.69967(2) 0.02326(6) Uani 1 1 d . . . . .
S1 S 0.79207(5) 0.77250(5) 0.86040(5) 0.03798(16) Uani 1 1 d . . . . .
P1 P 0.65403(5) 0.63557(5) 0.78118(4) 0.02721(14) Uani 1 1 d . . . . .
P2 P 0.87208(5) 0.83851(5) 0.62309(5) 0.02799(14) Uani 1 1 d . . . . .
O1 O 0.95237(14) 0.55052(15) 0.61067(14) 0.0464(5) Uani 1 1 d . . . . .
O2 O 0.52429(13) 0.83310(14) 0.46192(13) 0.0408(5) Uani 1 1 d . . . . .
O3 O 0.39821(15) 0.94758(17) 0.57654(16) 0.0592(6) Uani 1 1 d . . . . .
O4 O 0.77787(18) 0.59291(18) 0.19473(14) 0.0637(7) Uani 1 1 d . . . . .
N1 N 0.61822(15) 0.87505(15) 0.76220(14) 0.0267(4) Uani 1 1 d . . . . .
N2 N 0.59452(17) 0.92354(16) 0.85683(15) 0.0346(5) Uani 1 1 d . . . . .
N3 N 0.6507(3) 0.9157(2) 1.0007(2) 0.0552(8) Uani 1 1 d . . . . .
H3A H 0.598(3) 0.964(3) 1.024(3) 0.071(12) Uiso 1 1 d . . . . .
H3B H 0.700(3) 0.895(3) 1.024(3) 0.083(15) Uiso 1 1 d . . . . .
C1 C 0.87600(19) 0.6244(2) 0.64320(17) 0.0299(5) Uani 1 1 d . . . . .
C2 C 0.6696(2) 0.8793(2) 0.90446(19) 0.0349(6) Uani 1 1 d . . . . .
C3 C 0.54571(18) 0.91454(18) 0.71008(17) 0.0276(5) Uani 1 1 d . . . . .
C4 C 0.57216(17) 0.85571(18) 0.61474(17) 0.0258(5) Uani 1 1 d . . . . .
C5 C 0.67188(17) 0.76937(18) 0.58835(16) 0.0236(5) Uani 1 1 d . . . . .
C6 C 0.69847(18) 0.71873(18) 0.48917(17) 0.0256(5) Uani 1 1 d . . . . .
C7 C 0.79740(19) 0.6364(2) 0.44414(18) 0.0347(6) Uani 1 1 d . . . . .
H7 H 0.849545 0.608489 0.480875 0.042 Uiso 1 1 calc R . . . .
C8 C 0.8199(2) 0.5957(2) 0.34881(19) 0.0408(7) Uani 1 1 d . . . . .
H8 H 0.885431 0.540012 0.322613 0.049 Uiso 1 1 calc R . . . .
C9 C 0.7458(2) 0.6369(2) 0.29058(19) 0.0381(6) Uani 1 1 d . . . . .
C10 C 0.6472(2) 0.7172(2) 0.33047(18) 0.0365(6) Uani 1 1 d . . . . .
H10 H 0.596257 0.745408 0.292685 0.044 Uiso 1 1 calc R . . . .
C11 C 0.62579(18) 0.75492(19) 0.42823(18) 0.0293(5) Uani 1 1 d . . . . .
C12 C 0.49260(19) 0.8845(2) 0.55497(19) 0.0344(6) Uani 1 1 d . . . . .
C13 C 0.4496(2) 1.0136(2) 0.7451(2) 0.0399(6) Uani 1 1 d . . . . .
H13A H 0.386183 0.998853 0.786468 0.060 Uiso 1 1 calc GR . . . .
H13B H 0.429440 1.047899 0.688203 0.060 Uiso 1 1 calc GR . . . .
H13C H 0.471364 1.057619 0.782953 0.060 Uiso 1 1 calc GR . . . .
C14 C 0.7114(4) 0.6408(4) 0.1297(3) 0.0965(16) Uani 1 1 d . . . . .
H14A H 0.744227 0.604716 0.064412 0.145 Uiso 1 1 calc GR . . . .
H14B H 0.708036 0.711588 0.125125 0.145 Uiso 1 1 calc GR . . . .
H14C H 0.636699 0.638528 0.155243 0.145 Uiso 1 1 calc GR . . . .
C15 C 0.7234(2) 0.5362(2) 0.85638(19) 0.0354(6) Uani 1 1 d . . . . .
C16 C 0.8335(2) 0.5162(2) 0.8590(2) 0.0405(6) Uani 1 1 d . . . . .
H16 H 0.874255 0.555358 0.823220 0.049 Uiso 1 1 calc R . . . .
C17 C 0.8842(3) 0.4385(3) 0.9144(2) 0.0569(8) Uani 1 1 d . . . . .
H17 H 0.958710 0.425296 0.914750 0.068 Uiso 1 1 calc R . . . .
C18 C 0.8247(3) 0.3812(3) 0.9686(3) 0.0716(10) Uani 1 1 d . . . . .
H18 H 0.858419 0.329633 1.006243 0.086 Uiso 1 1 calc R . . . .
C19 C 0.7150(4) 0.4004(3) 0.9670(3) 0.0761(11) Uani 1 1 d . . . . .
H19 H 0.674370 0.361607 1.003778 0.091 Uiso 1 1 calc R . . . .
C20 C 0.6650(3) 0.4763(3) 0.9114(2) 0.0577(8) Uani 1 1 d . . . . .
H20 H 0.590872 0.488021 0.910472 0.069 Uiso 1 1 calc R . . . .
C21 C 0.6136(2) 0.5547(2) 0.70369(19) 0.0343(6) Uani 1 1 d . . . . .
C22 C 0.6948(2) 0.4979(2) 0.6197(2) 0.0477(7) Uani 1 1 d . . . . .
H22 H 0.765855 0.504211 0.603330 0.057 Uiso 1 1 calc R . . . .
C23 C 0.6716(3) 0.4324(3) 0.5602(2) 0.0639(10) Uani 1 1 d . . . . .
H23 H 0.727126 0.394759 0.504625 0.077 Uiso 1 1 calc R . . . .
C24 C 0.5684(3) 0.4228(3) 0.5825(3) 0.0649(10) Uani 1 1 d . . . . .
H24 H 0.552799 0.379325 0.541724 0.078 Uiso 1 1 calc R . . . .
C25 C 0.4866(3) 0.4773(3) 0.6655(3) 0.0692(10) Uani 1 1 d . . . . .
H25 H 0.415752 0.470601 0.680872 0.083 Uiso 1 1 calc R . . . .
C26 C 0.5096(2) 0.5425(2) 0.7263(3) 0.0537(8) Uani 1 1 d . . . . .
H26 H 0.454377 0.578255 0.782872 0.064 Uiso 1 1 calc R . . . .
C27 C 0.52295(19) 0.7124(2) 0.86864(19) 0.0346(6) Uani 1 1 d . . . . .
C28 C 0.4312(2) 0.7673(2) 0.8344(2) 0.0448(7) Uani 1 1 d . . . . .
H28 H 0.433890 0.758707 0.767206 0.054 Uiso 1 1 calc R . . . .
C29 C 0.3351(2) 0.8351(2) 0.8989(3) 0.0634(10) Uani 1 1 d . . . . .
H29 H 0.272824 0.869941 0.875459 0.076 Uiso 1 1 calc R . . . .
C30 C 0.3319(3) 0.8508(3) 0.9971(3) 0.0758(12) Uani 1 1 d . . . . .
H30 H 0.267524 0.896658 1.040240 0.091 Uiso 1 1 calc R . . . .
C31 C 0.4226(3) 0.7994(3) 1.0319(3) 0.0708(11) Uani 1 1 d . . . . .
H31 H 0.420551 0.810858 1.098491 0.085 Uiso 1 1 calc R . . . .
C32 C 0.5179(2) 0.7301(3) 0.9680(2) 0.0509(8) Uani 1 1 d . . . . .
H32 H 0.579404 0.694929 0.992320 0.061 Uiso 1 1 calc R . . . .
C33 C 0.90995(19) 0.8229(2) 0.48531(18) 0.0326(6) Uani 1 1 d . . . . .
C34 C 1.0028(2) 0.7376(2) 0.4373(2) 0.0447(7) Uani 1 1 d . . . . .
H34 H 1.048468 0.695397 0.474053 0.054 Uiso 1 1 calc R . . . .
C35 C 1.0268(3) 0.7161(3) 0.3348(2) 0.0560(9) Uani 1 1 d . . . . .
H35 H 1.089173 0.659663 0.303089 0.067 Uiso 1 1 calc R . . . .
C36 C 0.9598(3) 0.7768(3) 0.2800(2) 0.0571(9) Uani 1 1 d . . . . .
H36 H 0.975920 0.761007 0.211507 0.069 Uiso 1 1 calc R . . . .
C37 C 0.8689(2) 0.8610(3) 0.3259(2) 0.0557(8) Uani 1 1 d . . . . .
H37 H 0.824002 0.903230 0.288635 0.067 Uiso 1 1 calc R . . . .
C38 C 0.8442(2) 0.8830(2) 0.4284(2) 0.0456(7) Uani 1 1 d . . . . .
H38 H 0.781689 0.939697 0.459332 0.055 Uiso 1 1 calc R . . . .
C39 C 1.01364(19) 0.7999(2) 0.6447(2) 0.0360(6) Uani 1 1 d . . . . .
C40 C 1.0871(2) 0.8503(2) 0.5966(2) 0.0490(7) Uani 1 1 d . . . . .
H40 H 1.064332 0.901894 0.554431 0.059 Uiso 1 1 calc R . . . .
C41 C 1.1937(2) 0.8242(3) 0.6112(3) 0.0568(9) Uani 1 1 d . . . . .
H41 H 1.241562 0.859308 0.580328 0.068 Uiso 1 1 calc R . . . .
C42 C 1.2284(2) 0.7467(3) 0.6710(3) 0.0588(9) Uani 1 1 d . . . . .
H42 H 1.300285 0.729245 0.680246 0.071 Uiso 1 1 calc R . . . .
C43 C 1.1588(2) 0.6941(3) 0.7176(2) 0.0540(8) Uani 1 1 d . . . . .
H43 H 1.183669 0.640599 0.757235 0.065 Uiso 1 1 calc R . . . .
C44 C 1.0502(2) 0.7218(2) 0.7049(2) 0.0416(7) Uani 1 1 d . . . . .
H44 H 1.002224 0.687353 0.737225 0.050 Uiso 1 1 calc R . . . .
C45 C 0.81496(19) 0.9777(2) 0.65930(18) 0.0325(6) Uani 1 1 d . . . . .
C46 C 0.8611(2) 1.0215(2) 0.7202(2) 0.0463(7) Uani 1 1 d . . . . .
H46 H 0.921332 0.979669 0.742795 0.056 Uiso 1 1 calc R . . . .
C47 C 0.8173(3) 1.1274(3) 0.7471(2) 0.0548(8) Uani 1 1 d . . . . .
H47 H 0.848651 1.155967 0.787492 0.066 Uiso 1 1 calc R . . . .
C48 C 0.7286(3) 1.1898(2) 0.7147(2) 0.0519(8) Uani 1 1 d . . . . .
H48 H 0.701247 1.260873 0.731257 0.062 Uiso 1 1 calc R . . . .
C49 C 0.6802(2) 1.1474(2) 0.6580(2) 0.0474(7) Uani 1 1 d . . . . .
H49 H 0.619036 1.189714 0.636788 0.057 Uiso 1 1 calc R . . . .
C50 C 0.7215(2) 1.0419(2) 0.6318(2) 0.0384(6) Uani 1 1 d . . . . .
H50 H 0.686100 1.013653 0.595184 0.046 Uiso 1 1 calc R . . . .
O5 O 0.9556(19) 0.926(3) 1.0543(12) 0.65(2) Uani 1 1 d . . . . .
H5 H 1.005182 0.884459 1.075212 0.979 Uiso 1 1 calc GR . . . .
C51 C 0.986(2) 0.916(4) 0.952(3) 0.70(3) Uani 1 1 d . . . . .
H51A H 1.065327 0.900900 0.927160 1.052 Uiso 1 1 calc GR . . . .
H51B H 0.946523 0.979158 0.926590 1.052 Uiso 1 1 calc GR . . . .
H51C H 0.965971 0.860210 0.929276 1.052 Uiso 1 1 calc GR . . . .

loop_
_atom_site_aniso_label
_atom_site_aniso_U_11
_atom_site_aniso_U_22
_atom_site_aniso_U_33
_atom_site_aniso_U_23
_atom_site_aniso_U_13
_atom_site_aniso_U_12
Ru1 0.02306(10) 0.02376(11) 0.02275(11) 0.00153(7) -0.00863(7) -0.00572(7)
S1 0.0395(3) 0.0411(4) 0.0317(3) -0.0043(3) -0.0174(3) -0.0053(3)
P1 0.0290(3) 0.0278(3) 0.0260(3) 0.0027(3) -0.0092(2) -0.0099(3)
P2 0.0250(3) 0.0296(3) 0.0311(3) 0.0055(3) -0.0109(2) -0.0090(3)
O1 0.0375(10) 0.0415(12) 0.0454(11) -0.0059(9) -0.0151(8) 0.0091(9)
O2 0.0334(9) 0.0446(11) 0.0387(10) -0.0062(9) -0.0205(8) 0.0027(8)
O3 0.0306(10) 0.0720(15) 0.0583(13) -0.0202(12) -0.0226(9) 0.0133(9)
O4 0.0735(14) 0.0674(15) 0.0343(11) -0.0169(11) -0.0269(10) 0.0069(11)
N1 0.0296(10) 0.0247(10) 0.0244(10) -0.0009(8) -0.0064(8) -0.0077(8)
N2 0.0430(12) 0.0274(11) 0.0289(11) -0.0051(9) -0.0105(9) -0.0051(9)
N3 0.0638(19) 0.0517(18) 0.0399(15) -0.0179(13) -0.0257(14) 0.0034(15)
C1 0.0306(12) 0.0349(14) 0.0273(13) 0.0058(11) -0.0126(10) -0.0116(11)
C2 0.0425(14) 0.0326(14) 0.0303(14) -0.0008(12) -0.0112(11) -0.0122(12)
C3 0.0276(11) 0.0254(12) 0.0277(13) 0.0043(10) -0.0060(9) -0.0073(10)
C4 0.0241(11) 0.0277(12) 0.0242(12) 0.0033(10) -0.0065(9) -0.0070(9)
C5 0.0243(11) 0.0260(12) 0.0230(12) 0.0024(10) -0.0079(9) -0.0104(9)
C6 0.0267(11) 0.0252(12) 0.0270(12) 0.0038(10) -0.0097(9) -0.0096(10)
C7 0.0320(13) 0.0374(15) 0.0316(14) 0.0001(12) -0.0144(10) -0.0034(11)
C8 0.0370(14) 0.0411(16) 0.0339(15) -0.0081(13) -0.0117(11) 0.0022(12)
C9 0.0476(15) 0.0378(15) 0.0271(14) -0.0027(12) -0.0155(11) -0.0079(12)
C10 0.0402(14) 0.0412(16) 0.0317(14) 0.0013(12) -0.0211(11) -0.0097(12)
C11 0.0281(12) 0.0289(13) 0.0314(13) 0.0016(11) -0.0129(10) -0.0066(10)
C12 0.0297(13) 0.0358(15) 0.0347(14) -0.0027(12) -0.0106(10) -0.0054(11)
C13 0.0408(14) 0.0332(15) 0.0330(14) -0.0020(12) -0.0098(11) 0.0040(11)
C14 0.120(3) 0.101(3) 0.0359(19) -0.016(2) -0.042(2) 0.021(3)
C15 0.0449(14) 0.0294(14) 0.0317(14) 0.0028(11) -0.0127(11) -0.0104(11)
C16 0.0455(15) 0.0353(15) 0.0340(15) 0.0030(12) -0.0115(12) -0.0045(12)
C17 0.0603(19) 0.0487(19) 0.0524(19) 0.0059(16) -0.0267(15) 0.0024(16)
C18 0.104(3) 0.044(2) 0.059(2) 0.0233(17) -0.036(2) -0.005(2)
C19 0.103(3) 0.059(2) 0.074(3) 0.038(2) -0.029(2) -0.034(2)
C20 0.068(2) 0.055(2) 0.060(2) 0.0266(17) -0.0253(16) -0.0292(17)
C21 0.0475(14) 0.0294(13) 0.0334(14) 0.0052(11) -0.0181(11) -0.0169(12)
C22 0.0554(17) 0.0475(18) 0.0435(17) -0.0036(14) -0.0116(13) -0.0226(14)
C23 0.090(2) 0.056(2) 0.051(2) -0.0128(17) -0.0175(17) -0.0312(19)
C24 0.095(3) 0.050(2) 0.075(2) 0.0017(18) -0.050(2) -0.0365(19)
C25 0.068(2) 0.061(2) 0.098(3) 0.003(2) -0.039(2) -0.0348(19)
C26 0.0477(16) 0.0518(19) 0.069(2) -0.0073(17) -0.0147(14) -0.0265(15)
C27 0.0319(13) 0.0337(14) 0.0377(15) 0.0014(12) -0.0028(11) -0.0153(11)
C28 0.0381(15) 0.0371(16) 0.0548(18) 0.0069(14) -0.0064(13) -0.0118(12)
C29 0.0382(16) 0.0433(19) 0.092(3) 0.0136(19) 0.0021(17) -0.0071(14)
C30 0.060(2) 0.053(2) 0.085(3) -0.011(2) 0.025(2) -0.0127(18)
C31 0.071(2) 0.077(3) 0.050(2) -0.021(2) 0.0150(18) -0.028(2)
C32 0.0494(17) 0.062(2) 0.0391(17) -0.0034(15) -0.0043(13) -0.0215(15)
C33 0.0308(12) 0.0366(14) 0.0310(13) 0.0053(11) -0.0055(10) -0.0145(11)
C34 0.0406(15) 0.0451(17) 0.0413(16) 0.0047(14) -0.0064(12) -0.0088(13)
C35 0.0518(18) 0.053(2) 0.0472(19) -0.0055(16) 0.0055(15) -0.0113(15)
C36 0.064(2) 0.069(2) 0.0358(17) 0.0004(16) -0.0053(15) -0.0258(18)
C37 0.0565(18) 0.069(2) 0.0376(17) 0.0093(16) -0.0159(14) -0.0146(16)
C38 0.0401(15) 0.0512(18) 0.0375(16) 0.0027(14) -0.0105(12) -0.0052(13)
C39 0.0271(12) 0.0405(15) 0.0413(15) 0.0016(13) -0.0129(10) -0.0098(11)
C40 0.0392(15) 0.0540(19) 0.0595(19) 0.0110(15) -0.0177(13) -0.0200(14)
C41 0.0365(15) 0.069(2) 0.073(2) 0.0038(19) -0.0157(15) -0.0282(16)
C42 0.0328(15) 0.080(3) 0.067(2) -0.007(2) -0.0233(14) -0.0157(16)
C43 0.0419(16) 0.065(2) 0.0552(19) 0.0073(17) -0.0287(14) -0.0073(15)
C44 0.0344(14) 0.0466(17) 0.0452(16) 0.0073(14) -0.0161(12) -0.0116(12)
C45 0.0330(13) 0.0328(14) 0.0343(14) 0.0036(11) -0.0076(10) -0.0155(11)
C46 0.0467(16) 0.0462(18) 0.0514(18) 0.0020(15) -0.0205(13) -0.0170(14)
C47 0.066(2) 0.0501(19) 0.058(2) -0.0072(16) -0.0196(16) -0.0297(17)
C48 0.0590(18) 0.0360(16) 0.057(2) -0.0029(15) -0.0073(15) -0.0174(14)
C49 0.0450(16) 0.0396(16) 0.0494(18) 0.0028(14) -0.0088(13) -0.0066(13)
C50 0.0358(14) 0.0368(15) 0.0421(16) 0.0002(13) -0.0121(11) -0.0105(12)
O5 0.478(19) 0.79(3) 0.172(8) 0.096(15) -0.018(10) 0.40(2)
C51 0.42(3) 0.91(5) 0.44(4) -0.40(4) -0.36(3) 0.40(3)

_geom_special_details            
;
 All esds (except the esd in the dihedral angle between two l.s. planes)
 are estimated using the full covariance matrix.  The cell esds are taken
 into account individually in the estimation of esds in distances, angles
 and torsion angles; correlations between esds in cell parameters are only
 used when they are defined by crystal symmetry.  An approximate (isotropic)
 treatment of cell esds is used for estimating esds involving l.s. planes.
;
loop_
_geom_bond_atom_site_label_1
_geom_bond_atom_site_label_2
_geom_bond_distance
_geom_bond_site_symmetry_2
_geom_bond_publ_flag
Ru1 S1 2.4579(7) . ?
Ru1 P1 2.3793(7) . ?
Ru1 P2 2.3767(6) . ?
Ru1 N1 2.0966(18) . ?
Ru1 C1 1.846(2) . ?
Ru1 C5 2.072(2) . ?
S1 C2 1.746(3) . ?
P1 C15 1.838(3) . ?
P1 C21 1.837(2) . ?
P1 C27 1.815(2) . ?
P2 C33 1.842(3) . ?
P2 C39 1.847(2) . ?
P2 C45 1.830(3) . ?
O1 C1 1.157(3) . ?
O2 C11 1.372(3) . ?
O2 C12 1.376(3) . ?
O3 C12 1.212(3) . ?
O4 C9 1.370(3) . ?
O4 C14 1.413(4) . ?
N1 N2 1.393(3) . ?
N1 C3 1.305(3) . ?
N2 C2 1.298(3) . ?
N3 C2 1.363(3) . ?
C3 C4 1.460(3) . ?
C3 C13 1.495(3) . ?
C4 C5 1.407(3) . ?
C4 C12 1.440(3) . ?
C5 C6 1.455(3) . ?
C6 C7 1.406(3) . ?
C6 C11 1.392(3) . ?
C7 C8 1.363(3) . ?
C8 C9 1.387(4) . ?
C9 C10 1.376(3) . ?
C10 C11 1.383(3) . ?
C15 C16 1.381(4) . ?
C15 C20 1.393(4) . ?
C16 C17 1.387(4) . ?
C17 C18 1.370(5) . ?
C18 C19 1.374(5) . ?
C19 C20 1.372(5) . ?
C21 C22 1.392(3) . ?
C21 C26 1.380(4) . ?
C22 C23 1.382(4) . ?
C23 C24 1.355(4) . ?
C24 C25 1.377(5) . ?
C25 C26 1.390(4) . ?
C27 C28 1.380(4) . ?
C27 C32 1.383(4) . ?
C28 C29 1.385(4) . ?
C29 C30 1.368(5) . ?
C30 C31 1.363(6) . ?
C31 C32 1.384(4) . ?
C33 C34 1.397(3) . ?
C33 C38 1.375(4) . ?
C34 C35 1.388(4) . ?
C35 C36 1.367(5) . ?
C36 C37 1.370(4) . ?
C37 C38 1.388(4) . ?
C39 C40 1.395(4) . ?
C39 C44 1.380(4) . ?
C40 C41 1.383(4) . ?
C41 C42 1.365(5) . ?
C42 C43 1.375(5) . ?
C43 C44 1.397(4) . ?
C45 C46 1.396(4) . ?
C45 C50 1.386(4) . ?
C46 C47 1.391(4) . ?
C47 C48 1.367(5) . ?
C48 C49 1.366(4) . ?
C49 C50 1.385(4) . ?
O5 C51 1.37(2) . ?

loop_
_geom_angle_atom_site_label_1
_geom_angle_atom_site_label_2
_geom_angle_atom_site_label_3
_geom_angle
_geom_angle_site_symmetry_1
_geom_angle_site_symmetry_3
_geom_angle_publ_flag
P1 Ru1 S1 88.05(2) . . ?
P2 Ru1 S1 89.09(2) . . ?
P2 Ru1 P1 174.82(2) . . ?
N1 Ru1 S1 78.39(6) . . ?
N1 Ru1 P1 90.26(5) . . ?
N1 Ru1 P2 93.39(5) . . ?
C1 Ru1 S1 102.54(7) . . ?
C1 Ru1 P1 89.41(8) . . ?
C1 Ru1 P2 87.00(8) . . ?
C1 Ru1 N1 179.00(9) . . ?
C1 Ru1 C5 100.49(9) . . ?
C5 Ru1 S1 156.97(6) . . ?
C5 Ru1 P1 92.42(6) . . ?
C5 Ru1 P2 91.90(6) . . ?
C5 Ru1 N1 78.58(8) . . ?
C2 S1 Ru1 96.04(9) . . ?
C15 P1 Ru1 116.99(8) . . ?
C21 P1 Ru1 118.36(9) . . ?
C21 P1 C15 99.51(12) . . ?
C27 P1 Ru1 111.21(9) . . ?
C27 P1 C15 104.16(12) . . ?
C27 P1 C21 104.86(11) . . ?
C33 P2 Ru1 112.77(8) . . ?
C33 P2 C39 100.22(11) . . ?
C39 P2 Ru1 116.54(10) . . ?
C45 P2 Ru1 115.52(7) . . ?
C45 P2 C33 107.32(12) . . ?
C45 P2 C39 102.86(11) . . ?
C11 O2 C12 121.73(19) . . ?
C9 O4 C14 117.5(2) . . ?
N2 N1 Ru1 125.62(15) . . ?
C3 N1 Ru1 117.82(15) . . ?
C3 N1 N2 116.52(19) . . ?
C2 N2 N1 112.93(19) . . ?
O1 C1 Ru1 177.7(2) . . ?
N2 C2 S1 126.90(19) . . ?
N2 C2 N3 117.9(2) . . ?
N3 C2 S1 115.2(2) . . ?
N1 C3 C4 113.4(2) . . ?
N1 C3 C13 121.6(2) . . ?
C4 C3 C13 124.9(2) . . ?
C5 C4 C3 118.0(2) . . ?
C5 C4 C12 122.9(2) . . ?
C12 C4 C3 118.9(2) . . ?
C4 C5 Ru1 112.12(15) . . ?
C4 C5 C6 115.6(2) . . ?
C6 C5 Ru1 132.27(16) . . ?
C7 C6 C5 125.5(2) . . ?
C11 C6 C5 120.1(2) . . ?
C11 C6 C7 114.4(2) . . ?
C8 C7 C6 122.6(2) . . ?
C7 C8 C9 120.5(2) . . ?
O4 C9 C8 116.0(2) . . ?
O4 C9 C10 124.3(2) . . ?
C10 C9 C8 119.7(2) . . ?
C9 C10 C11 118.3(2) . . ?
O2 C11 C6 121.6(2) . . ?
O2 C11 C10 113.9(2) . . ?
C10 C11 C6 124.5(2) . . ?
O2 C12 C4 117.4(2) . . ?
O3 C12 O2 114.2(2) . . ?
O3 C12 C4 128.4(2) . . ?
C16 C15 P1 122.5(2) . . ?
C16 C15 C20 117.9(3) . . ?
C20 C15 P1 119.6(2) . . ?
C15 C16 C17 120.9(3) . . ?
C18 C17 C16 120.2(3) . . ?
C17 C18 C19 119.7(3) . . ?
C20 C19 C18 120.3(4) . . ?
C19 C20 C15 121.1(3) . . ?
C22 C21 P1 117.99(19) . . ?
C26 C21 P1 124.12(19) . . ?
C26 C21 C22 117.8(2) . . ?
C23 C22 C21 121.1(3) . . ?
C24 C23 C22 120.3(3) . . ?
C23 C24 C25 120.0(3) . . ?
C24 C25 C26 120.1(3) . . ?
C21 C26 C25 120.7(3) . . ?
C28 C27 P1 120.4(2) . . ?
C28 C27 C32 118.1(2) . . ?
C32 C27 P1 120.8(2) . . ?
C27 C28 C29 120.8(3) . . ?
C30 C29 C28 119.9(3) . . ?
C31 C30 C29 120.3(3) . . ?
C30 C31 C32 119.9(3) . . ?
C27 C32 C31 120.9(3) . . ?
C34 C33 P2 118.0(2) . . ?
C38 C33 P2 123.34(19) . . ?
C38 C33 C34 118.2(2) . . ?
C35 C34 C33 120.0(3) . . ?
C36 C35 C34 120.7(3) . . ?
C35 C36 C37 119.9(3) . . ?
C36 C37 C38 119.7(3) . . ?
C33 C38 C37 121.5(3) . . ?
C40 C39 P2 118.6(2) . . ?
C44 C39 P2 122.6(2) . . ?
C44 C39 C40 118.8(2) . . ?
C41 C40 C39 120.4(3) . . ?
C42 C41 C40 119.9(3) . . ?
C41 C42 C43 120.9(3) . . ?
C42 C43 C44 119.3(3) . . ?
C39 C44 C43 120.5(3) . . ?
C46 C45 P2 120.6(2) . . ?
C50 C45 P2 121.37(19) . . ?
C50 C45 C46 117.9(2) . . ?
C47 C46 C45 120.2(3) . . ?
C48 C47 C46 120.6(3) . . ?
C49 C48 C47 119.7(3) . . ?
C48 C49 C50 120.4(3) . . ?
C49 C50 C45 120.9(3) . . ?

_iucr_refine_instructions_details 
;
TITL RuH7A2 in P-1 #2
 ruh7a2.res created by SHELXL-2016/4 at 08:06:52 on 25-May-2017
REM reset to P-1 #2
CELL 0.71073 13.056943 13.723247 13.847903 89.0939 75.3014 70.5755
ZERR 2 0.000483 0.000502 0.000486 0.0029 0.0031 0.0033
LATT 1
SFAC C H N O P Ru S
UNIT 102 90 6 10 4 2 2

L.S. 5
PLAN  20
BOND
fmap 2
acta
REM <olex2.extras>
REM <HklSrc "%.\\RuH7A2.hkl">
REM </olex2.extras>

WGHT    0.040000
FVAR       1.75833
RU1   6    0.756056    0.742006    0.699674    11.00000    0.02306    0.02376 =
         0.02275    0.00153   -0.00863   -0.00572
S1    7    0.792069    0.772502    0.860398    11.00000    0.03952    0.04107 =
         0.03170   -0.00434   -0.01737   -0.00531
P1    5    0.654032    0.635571    0.781182    11.00000    0.02904    0.02785 =
         0.02602    0.00266   -0.00916   -0.00993
P2    5    0.872085    0.838513    0.623088    11.00000    0.02495    0.02964 =
         0.03108    0.00552   -0.01086   -0.00903
O1    4    0.952369    0.550522    0.610670    11.00000    0.03747    0.04152 =
         0.04543   -0.00587   -0.01508    0.00908
O2    4    0.524289    0.833096    0.461923    11.00000    0.03344    0.04456 =
         0.03870   -0.00617   -0.02049    0.00270
O3    4    0.398211    0.947576    0.576541    11.00000    0.03058    0.07195 =
         0.05834   -0.02018   -0.02258    0.01326
O4    4    0.777865    0.592912    0.194728    11.00000    0.07346    0.06745 =
         0.03426   -0.01689   -0.02686    0.00692
N1    3    0.618224    0.875052    0.762200    11.00000    0.02957    0.02474 =
         0.02437   -0.00089   -0.00642   -0.00767
N2    3    0.594519    0.923543    0.856834    11.00000    0.04296    0.02740 =
         0.02891   -0.00508   -0.01053   -0.00512
N3    3    0.650686    0.915700    1.000683    11.00000    0.06383    0.05167 =
         0.03989   -0.01787   -0.02566    0.00344
H3A   2    0.598108    0.964400    1.023897    11.00000    0.07097
H3B   2    0.699664    0.895250    1.023701    11.00000    0.08254
C1    1    0.875998    0.624381    0.643196    11.00000    0.03060    0.03488 =
         0.02735    0.00580   -0.01261   -0.01159
C2    1    0.669636    0.879252    0.904464    11.00000    0.04251    0.03257 =
         0.03030   -0.00084   -0.01116   -0.01218
C3    1    0.545707    0.914539    0.710084    11.00000    0.02758    0.02539 =
         0.02772    0.00433   -0.00603   -0.00731
C4    1    0.572156    0.855707    0.614744    11.00000    0.02407    0.02770 =
         0.02421    0.00334   -0.00653   -0.00705
C5    1    0.671878    0.769374    0.588346    11.00000    0.02430    0.02595 =
         0.02303    0.00241   -0.00786   -0.01041
C6    1    0.698466    0.718728    0.489167    11.00000    0.02674    0.02516 =
         0.02700    0.00376   -0.00967   -0.00955
C7    1    0.797402    0.636353    0.444144    11.00000    0.03202    0.03741 =
         0.03163    0.00005   -0.01442   -0.00335
AFIX  43
H7    2    0.849545    0.608489    0.480875    11.00000   -1.20000
AFIX   0
C8    1    0.819885    0.595744    0.348815    11.00000    0.03702    0.04108 =
         0.03394   -0.00807   -0.01165    0.00218
AFIX  43
H8    2    0.885431    0.540012    0.322613    11.00000   -1.20000
AFIX   0
C9    1    0.745811    0.636859    0.290575    11.00000    0.04762    0.03781 =
         0.02710   -0.00270   -0.01546   -0.00787
C10   1    0.647193    0.717201    0.330470    11.00000    0.04022    0.04117 =
         0.03167    0.00129   -0.02106   -0.00973
AFIX  43
H10   2    0.596257    0.745408    0.292685    11.00000   -1.20000
AFIX   0
C11   1    0.625786    0.754922    0.428230    11.00000    0.02810    0.02890 =
         0.03140    0.00161   -0.01292   -0.00664
C12   1    0.492600    0.884477    0.554973    11.00000    0.02971    0.03581 =
         0.03470   -0.00271   -0.01062   -0.00536
C13   1    0.449572    1.013590    0.745056    11.00000    0.04076    0.03315 =
         0.03298   -0.00197   -0.00983    0.00402
AFIX 137
H13A  2    0.386183    0.998853    0.786468    11.00000   -1.50000
H13B  2    0.429440    1.047899    0.688203    11.00000   -1.50000
H13C  2    0.471364    1.057619    0.782953    11.00000   -1.50000
AFIX   0
C14   1    0.711381    0.640770    0.129665    11.00000    0.11974    0.10119 =
         0.03587   -0.01558   -0.04181    0.02123
AFIX 137
H14A  2    0.744227    0.604716    0.064412    11.00000   -1.50000
H14B  2    0.708036    0.711588    0.125125    11.00000   -1.50000
H14C  2    0.636699    0.638528    0.155243    11.00000   -1.50000
AFIX   0
C15   1    0.723410    0.536184    0.856382    11.00000    0.04494    0.02938 =
         0.03173    0.00278   -0.01266   -0.01037
C16   1    0.833535    0.516213    0.859027    11.00000    0.04548    0.03534 =
         0.03405    0.00303   -0.01150   -0.00448
AFIX  43
H16   2    0.874255    0.555358    0.823220    11.00000   -1.20000
AFIX   0
C17   1    0.884177    0.438514    0.914407    11.00000    0.06033    0.04865 =
         0.05236    0.00594   -0.02665    0.00236
AFIX  43
H17   2    0.958710    0.425296    0.914750    11.00000   -1.20000
AFIX   0
C18   1    0.824697    0.381230    0.968571    11.00000    0.10370    0.04413 =
         0.05902    0.02333   -0.03635   -0.00463
AFIX  43
H18   2    0.858419    0.329633    1.006243    11.00000   -1.20000
AFIX   0
C19   1    0.714955    0.400352    0.966990    11.00000    0.10256    0.05947 =
         0.07358    0.03795   -0.02921   -0.03376
AFIX  43
H19   2    0.674370    0.361607    1.003778    11.00000   -1.20000
AFIX   0
C20   1    0.664966    0.476311    0.911418    11.00000    0.06795    0.05547 =
         0.06024    0.02658   -0.02527   -0.02924
AFIX  43
H20   2    0.590872    0.488021    0.910472    11.00000   -1.20000
AFIX   0
C21   1    0.613644    0.554716    0.703692    11.00000    0.04750    0.02935 =
         0.03339    0.00515   -0.01811   -0.01694
C22   1    0.694814    0.497947    0.619700    11.00000    0.05542    0.04755 =
         0.04348   -0.00363   -0.01160   -0.02261
AFIX  43
H22   2    0.765855    0.504211    0.603330    11.00000   -1.20000
AFIX   0
C23   1    0.671621    0.432408    0.560197    11.00000    0.08997    0.05593 =
         0.05066   -0.01280   -0.01752   -0.03119
AFIX  43
H23   2    0.727126    0.394759    0.504625    11.00000   -1.20000
AFIX   0
C24   1    0.568375    0.422773    0.582478    11.00000    0.09472    0.04957 =
         0.07546    0.00172   -0.04965   -0.03645
AFIX  43
H24   2    0.552799    0.379325    0.541724    11.00000   -1.20000
AFIX   0
C25   1    0.486555    0.477343    0.665482    11.00000    0.06805    0.06121 =
         0.09825    0.00332   -0.03911   -0.03481
AFIX  43
H25   2    0.415752    0.470601    0.680872    11.00000   -1.20000
AFIX   0
C26   1    0.509637    0.542495    0.726304    11.00000    0.04773    0.05176 =
         0.06917   -0.00730   -0.01469   -0.02652
AFIX  43
H26   2    0.454377    0.578255    0.782872    11.00000   -1.20000
AFIX   0
C27   1    0.522953    0.712399    0.868637    11.00000    0.03192    0.03370 =
         0.03770    0.00137   -0.00278   -0.01526
C28   1    0.431174    0.767324    0.834396    11.00000    0.03814    0.03711 =
         0.05476    0.00689   -0.00638   -0.01180
AFIX  43
H28   2    0.433890    0.758707    0.767206    11.00000   -1.20000
AFIX   0
C29   1    0.335079    0.835116    0.898884    11.00000    0.03821    0.04334 =
         0.09195    0.01357    0.00208   -0.00714
AFIX  43
H29   2    0.272824    0.869941    0.875459    11.00000   -1.20000
AFIX   0
C30   1    0.331876    0.850772    0.997079    11.00000    0.06003    0.05264 =
         0.08514   -0.01122    0.02464   -0.01270
AFIX  43
H30   2    0.267524    0.896658    1.040240    11.00000   -1.20000
AFIX   0
C31   1    0.422639    0.799378    1.031900    11.00000    0.07104    0.07703 =
         0.04964   -0.02059    0.01497   -0.02810
AFIX  43
H31   2    0.420551    0.810858    1.098491    11.00000   -1.20000
AFIX   0
C32   1    0.517905    0.730091    0.968037    11.00000    0.04940    0.06214 =
         0.03913   -0.00340   -0.00432   -0.02155
AFIX  43
H32   2    0.579404    0.694929    0.992320    11.00000   -1.20000
AFIX   0
C33   1    0.909949    0.822855    0.485310    11.00000    0.03078    0.03662 =
         0.03098    0.00531   -0.00550   -0.01446
C34   1    1.002790    0.737641    0.437337    11.00000    0.04061    0.04506 =
         0.04133    0.00473   -0.00636   -0.00883
AFIX  43
H34   2    1.048468    0.695397    0.474053    11.00000   -1.20000
AFIX   0
C35   1    1.026821    0.716058    0.334810    11.00000    0.05177    0.05340 =
         0.04718   -0.00550    0.00550   -0.01127
AFIX  43
H35   2    1.089173    0.659663    0.303089    11.00000   -1.20000
AFIX   0
C36   1    0.959806    0.776821    0.279962    11.00000    0.06415    0.06935 =
         0.03582    0.00043   -0.00533   -0.02577
AFIX  43
H36   2    0.975920    0.761007    0.211507    11.00000   -1.20000
AFIX   0
C37   1    0.868921    0.861004    0.325941    11.00000    0.05653    0.06947 =
         0.03761    0.00929   -0.01587   -0.01458
AFIX  43
H37   2    0.824002    0.903230    0.288635    11.00000   -1.20000
AFIX   0
C38   1    0.844158    0.883013    0.428433    11.00000    0.04013    0.05124 =
         0.03745    0.00267   -0.01048   -0.00520
AFIX  43
H38   2    0.781689    0.939697    0.459332    11.00000   -1.20000
AFIX   0
C39   1    1.013638    0.799890    0.644661    11.00000    0.02712    0.04053 =
         0.04133    0.00165   -0.01286   -0.00977
C40   1    1.087123    0.850335    0.596580    11.00000    0.03921    0.05403 =
         0.05951    0.01102   -0.01770   -0.01996
AFIX  43
H40   2    1.064332    0.901894    0.554431    11.00000   -1.20000
AFIX   0
C41   1    1.193667    0.824159    0.611192    11.00000    0.03654    0.06926 =
         0.07336    0.00379   -0.01566   -0.02822
AFIX  43
H41   2    1.241562    0.859308    0.580328    11.00000   -1.20000
AFIX   0
C42   1    1.228434    0.746692    0.670954    11.00000    0.03278    0.07987 =
         0.06731   -0.00730   -0.02331   -0.01570
AFIX  43
H42   2    1.300285    0.729245    0.680246    11.00000   -1.20000
AFIX   0
C43   1    1.158773    0.694093    0.717601    11.00000    0.04194    0.06536 =
         0.05516    0.00729   -0.02865   -0.00734
AFIX  43
H43   2    1.183669    0.640599    0.757235    11.00000   -1.20000
AFIX   0
C44   1    1.050233    0.721795    0.704874    11.00000    0.03443    0.04657 =
         0.04519    0.00727   -0.01611   -0.01164
AFIX  43
H44   2    1.002224    0.687353    0.737225    11.00000   -1.20000
AFIX   0
C45   1    0.814961    0.977690    0.659296    11.00000    0.03301    0.03280 =
         0.03430    0.00361   -0.00757   -0.01546
C46   1    0.861102    1.021459    0.720168    11.00000    0.04675    0.04619 =
         0.05143    0.00203   -0.02046   -0.01697
AFIX  43
H46   2    0.921332    0.979669    0.742795    11.00000   -1.20000
AFIX   0
C47   1    0.817288    1.127367    0.747089    11.00000    0.06625    0.05010 =
         0.05805   -0.00716   -0.01965   -0.02973
AFIX  43
H47   2    0.848651    1.155967    0.787492    11.00000   -1.20000
AFIX   0
C48   1    0.728555    1.189814    0.714714    11.00000    0.05904    0.03604 =
         0.05721   -0.00294   -0.00728   -0.01740
AFIX  43
H48   2    0.701247    1.260873    0.731257    11.00000   -1.20000
AFIX   0
C49   1    0.680152    1.147429    0.657966    11.00000    0.04505    0.03963 =
         0.04940    0.00275   -0.00880   -0.00663
AFIX  43
H49   2    0.619036    1.189714    0.636788    11.00000   -1.20000
AFIX   0
C50   1    0.721535    1.041860    0.631771    11.00000    0.03585    0.03685 =
         0.04209    0.00020   -0.01210   -0.01048
AFIX  43
H50   2    0.686100    1.013653    0.595184    11.00000   -1.20000
AFIX   0

O5    4    0.955615    0.926041    1.054316    11.00000    0.47822    0.78740 =
         0.17222    0.09607   -0.01822    0.40126
AFIX 3
H5    2    1.005182    0.884459    1.075212    11.00000   -1.50000
AFIX   0
C51   1    0.985611    0.915809    0.951626    11.00000    0.42124    0.91303 =
         0.43771   -0.40000   -0.35927    0.40374
AFIX 3
H51A  2    1.065327    0.900900    0.927160    11.00000   -1.50000
H51B  2    0.946523    0.979158    0.926590    11.00000   -1.50000
H51C  2    0.965971    0.860210    0.929276    11.00000   -1.50000
AFIX   0
HKLF 4


REM  RuH7A2 in P-1 #2
REM R1 =  0.0390 for    8354 Fo > 4sig(Fo)  and  0.0582 for all   10636 data
REM    580 parameters refined using      0 restraints

END  
     
WGHT      0.0403      0.0000 

REM Highest difference peak  0.933,  deepest hole -0.588,  1-sigma level  0.068
Q1    1   1.0172  1.0125  0.8954  11.00000  0.05    0.93
Q2    1   0.9201  0.8968  1.0597  11.00000  0.05    0.56
Q3    1   0.9088  0.9131  0.9817  11.00000  0.05    0.42
Q4    1   1.0000  1.0000  1.0000  10.50000  0.05    0.41
Q5    1   0.8348  0.7141  0.6728  11.00000  0.05    0.39
Q6    1   0.7040  0.6831  0.7559  11.00000  0.05    0.38
Q7    1   0.5335  0.8696  0.5860  11.00000  0.05    0.36
Q8    1   0.7227  0.8406  0.8698  11.00000  0.05    0.35
Q9    1   0.8895  0.8305  0.5479  11.00000  0.05    0.35
Q10   1   0.5546  0.8782  0.6570  11.00000  0.05    0.34
Q11   1   0.6587  0.8098  0.7299  11.00000  0.05    0.33
Q12   1   1.0261  0.9321  0.9812  11.00000  0.05    0.33
Q13   1   0.7823  0.7187  0.6258  11.00000  0.05    0.32
Q14   1   0.7039  0.7244  0.5408  11.00000  0.05    0.31
Q15   1   0.6270  0.5885  0.7538  11.00000  0.05    0.31
Q16   1   0.7037  0.7526  0.6400  11.00000  0.05    0.31
Q17   1   0.8536  0.9080  0.6490  11.00000  0.05    0.31
Q18   1   0.8056  0.7952  0.6406  11.00000  0.05    0.31
Q19   1   0.6816  0.7501  0.5387  11.00000  0.05    0.30
Q20   1   0.7252  0.6219  0.7743  11.00000  0.05    0.30

  REM The information below was added by Olex2.
  REM
  REM R1 = 0.0390 for 8354 Fo > 4sig(Fo) and 0.0582 for all 21933 data
  REM n/a parameters refined using n/a restraints
  REM Highest difference peak 0.93, deepest hole -0.59
  REM Mean Shift 0.06, Max Shift -5.958.

  REM +++ Tabular Listing of Refinement Information +++
  REM R1_all = 0.0582
  REM R1_gt = 0.0390
  REM wR_ref = 0.0924
  REM GOOF = 1.034
  REM Shift_max = -0.001
  REM Shift_mean = 0.00
  REM Reflections_all = 21933
  REM Reflections_gt = 8354
  REM Parameters = n/a
  REM Hole = -0.59
  REM Peak = 0.93
  REM Flack = n/a

  
;
_olex2_submission_special_instructions 'No special instructions were received'
_oxdiff_exptl_absorpt_empirical_details 
;
Empirical correction (ABSPACK) includes:
- Absorption correction using spherical harmonics
- Frame scaling
;
_oxdiff_exptl_absorpt_empirical_full_max 1.268
_oxdiff_exptl_absorpt_empirical_full_min 0.830
####################################################################### 
# 
# This file contains crystal structure data downloaded from the 
# Cambridge Structural Database (CSD) hosted by the Cambridge 
# Crystallographic Data Centre (CCDC).
# 
# Full information about CCDC data access policies and citation 
# guidelines are available at http://www.ccdc.cam.ac.uk/access/V1 
# 
# Audit and citation data items may have been added by the CCDC. 
# Please retain this information to preserve the provenance of 
# this file and to allow appropriate attribution of the data. 
# 
#######################################################################

data_ruh7a3
_database_code_depnum_ccdc_archive 'CCDC 1580122'
_audit_update_record             
;
2017-10-16 deposited with the CCDC.
2017-12-18 downloaded from the CCDC.
;
_audit_creation_date             2017-04-14
_audit_creation_method           
;
Olex2 1.2
(compiled 2017.03.28 svn.r3405 for OlexSys, GUI svn.r5335)
;
_shelxl_version_number           2014-3
_chemical_name_common            ?
_chemical_name_systematic        
;
 ?
;
_chemical_formula_moiety         'C51 H43 N3 O4 P2 Ru S'
_chemical_formula_sum            'C51 H43 N3 O4 P2 Ru S'
_chemical_formula_weight         956.95
_chemical_melting_point          ?
loop_
_atom_type_symbol
_atom_type_description
_atom_type_scat_dispersion_real
_atom_type_scat_dispersion_imag
_atom_type_scat_source
C C 0.0033 0.0016 'International Tables Vol C Tables 4.2.6.8 and 6.1.1.4'
H H 0.0000 0.0000 'International Tables Vol C Tables 4.2.6.8 and 6.1.1.4'
N N 0.0061 0.0033 'International Tables Vol C Tables 4.2.6.8 and 6.1.1.4'
O O 0.0106 0.0060 'International Tables Vol C Tables 4.2.6.8 and 6.1.1.4'
P P 0.1023 0.0942 'International Tables Vol C Tables 4.2.6.8 and 6.1.1.4'
Ru Ru -1.2594 0.8363 'International Tables Vol C Tables 4.2.6.8 and 6.1.1.4'
S S 0.1246 0.1234 'International Tables Vol C Tables 4.2.6.8 and 6.1.1.4'

_shelx_space_group_comment       
;
The symmetry employed for this shelxl refinement is uniquely defined
by the following loop, which should always be used as a source of
symmetry information in preference to the above space-group names.
They are only intended as comments.
;
_space_group_crystal_system      triclinic
_space_group_IT_number           2
_space_group_name_H-M_alt        'P -1'
_space_group_name_Hall           '-P 1'
loop_
_space_group_symop_operation_xyz
'x, y, z'
'-x, -y, -z'

_cell_length_a                   12.2016(7)
_cell_length_b                   13.4519(7)
_cell_length_c                   15.1541(9)
_cell_angle_alpha                82.857(4)
_cell_angle_beta                 79.550(5)
_cell_angle_gamma                65.934(5)
_cell_volume                     2229.9(2)
_cell_formula_units_Z            2
_cell_measurement_reflns_used    8195
_cell_measurement_temperature    295(2)
_cell_measurement_theta_max      28.7570
_cell_measurement_theta_min      3.6050
_shelx_estimated_absorpt_T_max   ?
_shelx_estimated_absorpt_T_min   ?
_exptl_absorpt_coefficient_mu    0.520
_exptl_absorpt_correction_T_max  1.00000
_exptl_absorpt_correction_T_min  0.55938
_exptl_absorpt_correction_type   multi-scan
_exptl_absorpt_process_details   
;
CrysAlisPro 1.171.38.46 (Rigaku Oxford Diffraction, 2015)
Empirical absorption correction using spherical harmonics,
 implemented in SCALE3 ABSPACK scaling algorithm.
;
_exptl_crystal_colour            violet
_exptl_crystal_colour_primary    violet
_exptl_crystal_density_diffrn    1.425
_exptl_crystal_density_meas      ?
_exptl_crystal_density_method    ?
_exptl_crystal_description       plate
_exptl_crystal_F_000             984
_exptl_crystal_size_max          0.26
_exptl_crystal_size_mid          0.22
_exptl_crystal_size_min          0.08
_exptl_special_details           
;
 ?
;
_exptl_transmission_factor_max   ?
_exptl_transmission_factor_min   ?
_diffrn_reflns_av_R_equivalents  0.0673
_diffrn_reflns_av_unetI/netI     0.0757
_diffrn_reflns_Laue_measured_fraction_full 0.998
_diffrn_reflns_Laue_measured_fraction_max 0.863
_diffrn_reflns_limit_h_max       16
_diffrn_reflns_limit_h_min       -15
_diffrn_reflns_limit_k_max       18
_diffrn_reflns_limit_k_min       -17
_diffrn_reflns_limit_l_max       19
_diffrn_reflns_limit_l_min       -18
_diffrn_reflns_number            25810
_diffrn_reflns_point_group_measured_fraction_full 0.998
_diffrn_reflns_point_group_measured_fraction_max 0.863
_diffrn_reflns_theta_full        25.242
_diffrn_reflns_theta_max         29.355
_diffrn_reflns_theta_min         3.323
_diffrn_ambient_temperature      295(2)
_diffrn_detector                 'CCD plate'
_diffrn_detector_area_resol_mean 10.4015
_diffrn_detector_type            Atlas
_diffrn_measured_fraction_theta_full 0.998
_diffrn_measured_fraction_theta_max 0.863
_diffrn_measurement_details      
;
List of Runs (angles in degrees, time in seconds):

  # Type    Start    End  Width  t~exp~   \w     \q     \k     \f   Frames
#--------------------------------------------------------------------------
  1  \w    -18.00  83.00   1.00   14.66    --    9.90  57.00  30.00  101
  2  \w    -79.00 -34.00   1.00   14.66    --    9.90-179.00   0.00   45
  3  \w    -15.00  84.00   1.00   14.66    --    9.90  38.00 120.00   99
  4  \w    -42.00  46.00   1.00   14.66    --    9.90 -19.00  90.00   88
  5  \w    -62.00  38.00   1.00   14.66    --    9.90 -57.00-120.00  100
;
_diffrn_measurement_device       'four-circle diffractometer'
_diffrn_measurement_device_type  'Xcalibur, Atlas, Gemini ultra'
_diffrn_measurement_method       '\w scans'
_diffrn_orient_matrix_type       
'CrysAlisPro convention (1999,Acta A55,543-557)'
_diffrn_orient_matrix_UB_11      -0.0052519000
_diffrn_orient_matrix_UB_12      -0.0186298000
_diffrn_orient_matrix_UB_13      -0.0401925000
_diffrn_orient_matrix_UB_21      0.0376484000
_diffrn_orient_matrix_UB_22      -0.0540145000
_diffrn_orient_matrix_UB_23      0.0130563000
_diffrn_orient_matrix_UB_31      -0.0519080000
_diffrn_orient_matrix_UB_32      -0.0089882000
_diffrn_orient_matrix_UB_33      0.0220580000
_diffrn_radiation_monochromator  graphite
_diffrn_radiation_probe          x-ray
_diffrn_radiation_type           MoK\a
_diffrn_radiation_wavelength     0.71073
_diffrn_source                   'fine-focus sealed X-ray tube'
_diffrn_source_type              'Enhance (Mo) X-ray Source'
_reflns_Friedel_coverage         0.000
_reflns_Friedel_fraction_full    .
_reflns_Friedel_fraction_max     .
_reflns_number_gt                7740
_reflns_number_total             10577
_reflns_odcompleteness_completeness 99.78
_reflns_odcompleteness_iscentric 1
_reflns_odcompleteness_theta     26.32
_reflns_special_details          
;
 Reflections were merged by SHELXL according to the crystal
 class for the calculation of statistics and refinement.
 
 _reflns_Friedel_fraction is defined as the number of unique
 Friedel pairs measured divided by the number that would be
 possible theoretically, ignoring centric projections and
 systematic absences.
;
_reflns_threshold_expression     'I > 2\s(I)'
_computing_cell_refinement       'CrysAlisPro 1.171.38.46 (Rigaku OD, 2015)'
_computing_data_collection       'CrysAlisPro 1.171.38.46 (Rigaku OD, 2015)'
_computing_data_reduction        'CrysAlisPro 1.171.38.46 (Rigaku OD, 2015)'
_computing_molecular_graphics    'Olex2 (Dolomanov et al., 2009)'
_computing_publication_material  'Olex2 (Dolomanov et al., 2009)'
_computing_structure_refinement  'ShelXL (Sheldrick, 2015)'
_computing_structure_solution    'ShelXS (Sheldrick, 2008)'
_refine_diff_density_max         2.048
_refine_diff_density_min         -1.898
_refine_diff_density_rms         0.180
_refine_ls_extinction_coef       .
_refine_ls_extinction_method     none
_refine_ls_goodness_of_fit_ref   1.092
_refine_ls_hydrogen_treatment    constr
_refine_ls_matrix_type           full
_refine_ls_number_parameters     562
_refine_ls_number_reflns         10577
_refine_ls_number_restraints     0
_refine_ls_R_factor_all          0.1085
_refine_ls_R_factor_gt           0.0839
_refine_ls_restrained_S_all      1.092
_refine_ls_shift/su_max          0.001
_refine_ls_shift/su_mean         0.000
_refine_ls_structure_factor_coef Fsqd
_refine_ls_weighting_details     
'w=1/[\s^2^(Fo^2^)+(0.0982P)^2^] where P=(Fo^2^+2Fc^2^)/3'
_refine_ls_weighting_scheme      calc
_refine_ls_wR_factor_gt          0.2024
_refine_ls_wR_factor_ref         0.2330
_refine_special_details          
;
 ?
;
_olex2_refinement_description    
;
1. Fixed Uiso
 At 1.2 times of:
  All C(H) groups, All N(H) groups
 At 1.5 times of:
  All C(H,H,H) groups
2.a Aromatic/amide H refined with riding coordinates:
 N3(H3), C7(H7), C8(H8), C10(H10), C17(H17), C18(H18), C19(H19), C20(H20),
 C21(H21), C23(H23), C24(H24), C25(H25), C26(H26), C27(H27), C29(H29), C30(H30),
  C31(H31), C32(H32), C33(H33), C35(H35), C36(H36), C37(H37), C38(H38),
 C39(H39), C41(H41), C42(H42), C43(H43), C44(H44), C45(H45), C47(H47), C48(H48),
  C49(H49), C50(H50), C51(H51)
2.b Idealised Me refined as rotating group:
 C13(H13A,H13B,H13C), C14(H14A,H14B,H14C), C15(H15A,H15B,H15C)
;
_atom_sites_solution_hydrogens   geom
_atom_sites_solution_primary     ?
_atom_sites_solution_secondary   ?
loop_
_atom_site_label
_atom_site_type_symbol
_atom_site_fract_x
_atom_site_fract_y
_atom_site_fract_z
_atom_site_U_iso_or_equiv
_atom_site_adp_type
_atom_site_occupancy
_atom_site_site_symmetry_order
_atom_site_calc_flag
_atom_site_refinement_flags_posn
_atom_site_refinement_flags_adp
_atom_site_refinement_flags_occupancy
_atom_site_disorder_assembly
_atom_site_disorder_group
Ru1 Ru 0.91333(3) 0.67377(2) 0.72742(2) 0.03590(15) Uani 1 1 d . . . . .
S1 S 0.98484(11) 0.57349(9) 0.86598(7) 0.0464(3) Uani 1 1 d . . . . .
P1 P 1.10660(11) 0.68191(9) 0.69345(8) 0.0408(3) Uani 1 1 d . . . . .
P2 P 0.73170(10) 0.64300(9) 0.77238(7) 0.0387(3) Uani 1 1 d . . . . .
O1 O 1.0007(4) 0.4965(3) 0.5977(2) 0.0667(10) Uani 1 1 d . . . . .
O2 O 0.5986(4) 1.0787(3) 0.6976(3) 0.0763(12) Uani 1 1 d . . . . .
O3 O 0.6489(3) 0.9971(3) 0.5715(2) 0.0586(9) Uani 1 1 d . . . . .
O4 O 0.7684(4) 0.8610(3) 0.2795(2) 0.0690(11) Uani 1 1 d . . . . .
N1 N 0.8464(3) 0.7993(3) 0.8155(2) 0.0374(8) Uani 1 1 d . . . . .
N2 N 0.8649(4) 0.7882(3) 0.9045(2) 0.0469(9) Uani 1 1 d . . . . .
N3 N 0.9407(4) 0.6688(4) 1.0182(3) 0.0591(11) Uani 1 1 d . . . . .
H3 H 0.9876 0.6051 1.0368 0.071 Uiso 1 1 calc R . . . .
C1 C 0.9669(4) 0.5653(3) 0.6466(3) 0.0402(9) Uani 1 1 d . . . . .
C2 C 0.9246(4) 0.6873(4) 0.9317(3) 0.0451(10) Uani 1 1 d . . . . .
C3 C 0.7789(4) 0.8975(4) 0.7863(3) 0.0432(10) Uani 1 1 d . . . . .
C4 C 0.7587(4) 0.9028(3) 0.6934(3) 0.0416(10) Uani 1 1 d . . . . .
C5 C 0.8239(4) 0.8080(3) 0.6456(3) 0.0362(9) Uani 1 1 d . . . . .
C6 C 0.8114(4) 0.8201(3) 0.5516(3) 0.0421(10) Uani 1 1 d . . . . .
C7 C 0.8832(5) 0.7439(4) 0.4871(3) 0.0496(11) Uani 1 1 d . . . . .
H7 H 0.9438 0.6796 0.5055 0.060 Uiso 1 1 calc R . . . .
C8 C 0.8676(5) 0.7605(4) 0.3990(3) 0.0545(12) Uani 1 1 d . . . . .
H8 H 0.9185 0.7086 0.3585 0.065 Uiso 1 1 calc R . . . .
C9 C 0.7772(5) 0.8533(4) 0.3692(3) 0.0539(12) Uani 1 1 d . . . . .
C10 C 0.7025(5) 0.9312(4) 0.4285(3) 0.0544(12) Uani 1 1 d . . . . .
H10 H 0.6402 0.9937 0.4096 0.065 Uiso 1 1 calc R . . . .
C11 C 0.7231(4) 0.9137(3) 0.5177(3) 0.0455(10) Uani 1 1 d . . . . .
C12 C 0.6673(5) 0.9981(4) 0.6581(3) 0.0515(11) Uani 1 1 d . . . . .
C13 C 0.7327(6) 0.9923(4) 0.8449(4) 0.0626(14) Uani 1 1 d . . . . .
H13A H 0.6587 0.9958 0.8820 0.094 Uiso 1 1 calc GR . . . .
H13B H 0.7176 1.0585 0.8079 0.094 Uiso 1 1 calc GR . . . .
H13C H 0.7921 0.9833 0.8823 0.094 Uiso 1 1 calc GR . . . .
C14 C 0.8805(6) 0.7544(5) 1.0810(4) 0.0748(17) Uani 1 1 d . . . . .
H14A H 0.9116 0.8103 1.0651 0.112 Uiso 1 1 calc GR . . . .
H14B H 0.8952 0.7245 1.1407 0.112 Uiso 1 1 calc GR . . . .
H14C H 0.7949 0.7850 1.0787 0.112 Uiso 1 1 calc GR . . . .
C15 C 0.6725(7) 0.9502(6) 0.2466(4) 0.085(2) Uani 1 1 d . . . . .
H15A H 0.6791 0.9468 0.1828 0.127 Uiso 1 1 calc GR . . . .
H15B H 0.6762 1.0169 0.2592 0.127 Uiso 1 1 calc GR . . . .
H15C H 0.5966 0.9479 0.2753 0.127 Uiso 1 1 calc GR . . . .
C16 C 1.1337(5) 0.7590(5) 0.7724(4) 0.0568(13) Uani 1 1 d . . . . .
C17 C 1.2115(7) 0.7051(7) 0.8358(4) 0.084(2) Uani 1 1 d . . . . .
H17 H 1.2545 0.6300 0.8349 0.101 Uiso 1 1 calc R . . . .
C18 C 1.2255(10) 0.7627(10) 0.9008(6) 0.119(3) Uani 1 1 d . . . . .
H18 H 1.2782 0.7263 0.9425 0.143 Uiso 1 1 calc R . . . .
C19 C 1.1620(12) 0.8716(12) 0.9027(7) 0.138(5) Uani 1 1 d . . . . .
H19 H 1.1703 0.9099 0.9464 0.165 Uiso 1 1 calc R . . . .
C20 C 1.0862(9) 0.9258(8) 0.8415(6) 0.104(3) Uani 1 1 d . . . . .
H20 H 1.0450 1.0011 0.8428 0.124 Uiso 1 1 calc R . . . .
C21 C 1.0692(7) 0.8703(6) 0.7767(5) 0.080(2) Uani 1 1 d . . . . .
H21 H 1.0147 0.9080 0.7366 0.096 Uiso 1 1 calc R . . . .
C22 C 1.2388(4) 0.5498(4) 0.6931(3) 0.0465(10) Uani 1 1 d . . . . .
C23 C 1.3525(5) 0.5494(5) 0.6633(4) 0.0658(15) Uani 1 1 d . . . . .
H23 H 1.3602 0.6153 0.6458 0.079 Uiso 1 1 calc R . . . .
C24 C 1.4553(5) 0.4541(6) 0.6586(5) 0.0771(18) Uani 1 1 d . . . . .
H24 H 1.5311 0.4558 0.6377 0.092 Uiso 1 1 calc R . . . .
C25 C 1.4447(5) 0.3567(5) 0.6850(4) 0.0695(16) Uani 1 1 d . . . . .
H25 H 1.5138 0.2923 0.6833 0.083 Uiso 1 1 calc R . . . .
C26 C 1.3337(5) 0.3538(4) 0.7138(4) 0.0585(13) Uani 1 1 d . . . . .
H26 H 1.3267 0.2876 0.7308 0.070 Uiso 1 1 calc R . . . .
C27 C 1.2295(5) 0.4517(4) 0.7176(3) 0.0487(11) Uani 1 1 d . . . . .
H27 H 1.1536 0.4497 0.7369 0.058 Uiso 1 1 calc R . . . .
C28 C 1.1410(4) 0.7362(4) 0.5790(3) 0.0486(11) Uani 1 1 d . . . . .
C29 C 1.1253(5) 0.8444(5) 0.5579(4) 0.0663(15) Uani 1 1 d . . . . .
H29 H 1.1015 0.8929 0.6032 0.080 Uiso 1 1 calc R . . . .
C30 C 1.1457(6) 0.8795(6) 0.4677(5) 0.084(2) Uani 1 1 d . . . . .
H30 H 1.1341 0.9521 0.4534 0.101 Uiso 1 1 calc R . . . .
C31 C 1.1819(6) 0.8102(7) 0.4017(5) 0.085(2) Uani 1 1 d . . . . .
H31 H 1.1943 0.8355 0.3423 0.102 Uiso 1 1 calc R . . . .
C32 C 1.2009(6) 0.7015(7) 0.4209(4) 0.081(2) Uani 1 1 d . . . . .
H32 H 1.2274 0.6533 0.3752 0.097 Uiso 1 1 calc R . . . .
C33 C 1.1795(6) 0.6663(5) 0.5099(4) 0.0668(15) Uani 1 1 d . . . . .
H33 H 1.1914 0.5936 0.5234 0.080 Uiso 1 1 calc R . . . .
C34 C 0.6491(4) 0.7020(4) 0.8790(3) 0.0488(11) Uani 1 1 d . . . . .
C35 C 0.5729(5) 0.8119(5) 0.8840(4) 0.0589(13) Uani 1 1 d . . . . .
H35 H 0.5562 0.8561 0.8318 0.071 Uiso 1 1 calc R . . . .
C36 C 0.5223(6) 0.8549(6) 0.9671(5) 0.0772(18) Uani 1 1 d . . . . .
H36 H 0.4705 0.9281 0.9705 0.093 Uiso 1 1 calc R . . . .
C37 C 0.5477(6) 0.7905(7) 1.0449(5) 0.085(2) Uani 1 1 d . . . . .
H37 H 0.5122 0.8202 1.1005 0.102 Uiso 1 1 calc R . . . .
C38 C 0.6244(6) 0.6840(7) 1.0408(4) 0.0758(18) Uani 1 1 d . . . . .
H38 H 0.6433 0.6412 1.0934 0.091 Uiso 1 1 calc R . . . .
C39 C 0.6745(5) 0.6390(5) 0.9581(3) 0.0616(14) Uani 1 1 d . . . . .
H39 H 0.7260 0.5657 0.9557 0.074 Uiso 1 1 calc R . . . .
C40 C 0.7457(5) 0.5011(4) 0.7956(3) 0.0483(11) Uani 1 1 d . . . . .
C41 C 0.6422(6) 0.4805(5) 0.8198(4) 0.0728(17) Uani 1 1 d . . . . .
H41 H 0.5669 0.5387 0.8229 0.087 Uiso 1 1 calc R . . . .
C42 C 0.6467(8) 0.3770(7) 0.8393(5) 0.090(2) Uani 1 1 d . . . . .
H42 H 0.5754 0.3656 0.8556 0.108 Uiso 1 1 calc R . . . .
C43 C 0.7571(8) 0.2900(6) 0.8349(5) 0.083(2) Uani 1 1 d . . . . .
H43 H 0.7602 0.2196 0.8485 0.100 Uiso 1 1 calc R . . . .
C44 C 0.8620(7) 0.3060(5) 0.8108(5) 0.0761(18) Uani 1 1 d . . . . .
H44 H 0.9366 0.2471 0.8075 0.091 Uiso 1 1 calc R . . . .
C45 C 0.8561(5) 0.4123(4) 0.7910(4) 0.0578(13) Uani 1 1 d . . . . .
H45 H 0.9276 0.4236 0.7745 0.069 Uiso 1 1 calc R . . . .
C46 C 0.6256(4) 0.6885(4) 0.6912(3) 0.0477(11) Uani 1 1 d . . . . .
C47 C 0.5014(5) 0.7489(4) 0.7099(4) 0.0601(13) Uani 1 1 d . . . . .
H47 H 0.4659 0.7686 0.7682 0.072 Uiso 1 1 calc R . . . .
C48 C 0.4306(6) 0.7798(5) 0.6415(5) 0.0732(17) Uani 1 1 d . . . . .
H48 H 0.3479 0.8214 0.6546 0.088 Uiso 1 1 calc R . . . .
C49 C 0.4790(7) 0.7508(6) 0.5553(5) 0.083(2) Uani 1 1 d . . . . .
H49 H 0.4301 0.7731 0.5102 0.099 Uiso 1 1 calc R . . . .
C50 C 0.6007(7) 0.6885(7) 0.5359(4) 0.080(2) Uani 1 1 d . . . . .
H50 H 0.6347 0.6671 0.4778 0.096 Uiso 1 1 calc R . . . .
C51 C 0.6729(6) 0.6575(5) 0.6040(4) 0.0637(14) Uani 1 1 d . . . . .
H51 H 0.7552 0.6148 0.5906 0.076 Uiso 1 1 calc R . . . .

loop_
_atom_site_aniso_label
_atom_site_aniso_U_11
_atom_site_aniso_U_22
_atom_site_aniso_U_33
_atom_site_aniso_U_23
_atom_site_aniso_U_13
_atom_site_aniso_U_12
Ru1 0.0406(2) 0.0182(2) 0.0396(2) -0.00698(14) 0.00196(15) -0.00393(15)
S1 0.0606(7) 0.0247(5) 0.0428(6) -0.0050(4) -0.0042(5) -0.0061(5)
P1 0.0412(6) 0.0239(5) 0.0498(6) -0.0089(4) 0.0024(5) -0.0071(5)
P2 0.0407(6) 0.0252(5) 0.0437(6) -0.0074(4) 0.0014(5) -0.0078(5)
O1 0.091(3) 0.0272(18) 0.059(2) -0.0200(15) -0.0123(19) 0.0045(18)
O2 0.082(3) 0.034(2) 0.073(2) -0.0212(17) -0.004(2) 0.0190(19)
O3 0.067(2) 0.0224(16) 0.059(2) -0.0083(14) -0.0073(16) 0.0109(15)
O4 0.093(3) 0.044(2) 0.0490(19) -0.0054(16) -0.0134(18) -0.003(2)
N1 0.041(2) 0.0216(17) 0.0417(18) -0.0074(14) 0.0017(15) -0.0054(15)
N2 0.056(2) 0.030(2) 0.045(2) -0.0058(16) -0.0030(17) -0.0075(18)
N3 0.079(3) 0.041(2) 0.045(2) -0.0054(18) -0.013(2) -0.009(2)
C1 0.041(2) 0.025(2) 0.040(2) -0.0027(17) -0.0023(17) 0.0003(18)
C2 0.052(3) 0.034(2) 0.045(2) -0.0046(18) -0.0009(19) -0.014(2)
C3 0.051(3) 0.023(2) 0.047(2) -0.0088(17) 0.0055(19) -0.0087(19)
C4 0.049(3) 0.0177(19) 0.049(2) -0.0087(16) 0.0063(19) -0.0073(18)
C5 0.037(2) 0.0183(18) 0.045(2) -0.0057(16) -0.0004(16) -0.0040(16)
C6 0.046(2) 0.0194(19) 0.050(2) -0.0095(17) -0.0002(19) -0.0028(18)
C7 0.057(3) 0.022(2) 0.050(3) -0.0008(18) -0.002(2) 0.002(2)
C8 0.064(3) 0.030(2) 0.050(3) -0.0086(19) -0.002(2) 0.001(2)
C9 0.071(3) 0.035(3) 0.047(3) -0.003(2) -0.009(2) -0.011(2)
C10 0.062(3) 0.027(2) 0.057(3) 0.001(2) -0.011(2) 0.000(2)
C11 0.050(3) 0.021(2) 0.051(2) -0.0049(17) 0.001(2) -0.0011(19)
C12 0.055(3) 0.025(2) 0.057(3) -0.0099(19) 0.003(2) -0.001(2)
C13 0.086(4) 0.025(2) 0.059(3) -0.016(2) -0.001(3) -0.003(2)
C14 0.097(5) 0.057(4) 0.055(3) -0.018(3) -0.017(3) -0.008(3)
C15 0.099(5) 0.056(4) 0.072(4) -0.001(3) -0.035(4) 0.005(3)
C16 0.064(3) 0.051(3) 0.061(3) -0.019(2) 0.008(3) -0.032(3)
C17 0.107(6) 0.084(5) 0.069(4) -0.013(3) -0.016(4) -0.042(5)
C18 0.141(8) 0.149(10) 0.091(5) -0.032(6) -0.033(5) -0.067(8)
C19 0.173(11) 0.180(13) 0.110(7) -0.079(8) 0.013(7) -0.114(11)
C20 0.122(7) 0.087(6) 0.115(6) -0.060(5) 0.029(5) -0.057(6)
C21 0.083(5) 0.060(4) 0.100(5) -0.041(3) 0.020(4) -0.037(4)
C22 0.042(3) 0.029(2) 0.058(3) -0.0100(19) -0.004(2) -0.0023(19)
C23 0.053(3) 0.035(3) 0.099(4) -0.007(3) -0.002(3) -0.010(2)
C24 0.046(3) 0.057(4) 0.116(5) -0.014(4) -0.014(3) -0.005(3)
C25 0.054(3) 0.045(3) 0.090(4) -0.015(3) -0.026(3) 0.009(3)
C26 0.066(4) 0.032(3) 0.063(3) -0.007(2) -0.009(3) -0.005(2)
C27 0.052(3) 0.030(2) 0.054(3) -0.0091(19) -0.006(2) -0.006(2)
C28 0.037(2) 0.044(3) 0.055(3) -0.003(2) 0.0026(19) -0.010(2)
C29 0.066(4) 0.045(3) 0.076(4) 0.007(3) -0.002(3) -0.015(3)
C30 0.084(5) 0.068(5) 0.091(5) 0.025(4) -0.011(4) -0.031(4)
C31 0.081(5) 0.100(6) 0.069(4) 0.017(4) -0.001(3) -0.039(4)
C32 0.077(4) 0.099(6) 0.054(3) -0.010(3) 0.010(3) -0.030(4)
C33 0.073(4) 0.059(4) 0.060(3) -0.009(3) 0.007(3) -0.023(3)
C34 0.045(3) 0.046(3) 0.048(2) -0.014(2) 0.008(2) -0.014(2)
C35 0.051(3) 0.045(3) 0.070(3) -0.024(2) 0.008(2) -0.010(2)
C36 0.062(4) 0.061(4) 0.095(5) -0.042(4) 0.019(3) -0.013(3)
C37 0.074(4) 0.101(6) 0.071(4) -0.042(4) 0.024(3) -0.029(4)
C38 0.076(4) 0.099(6) 0.047(3) -0.011(3) 0.012(3) -0.036(4)
C39 0.057(3) 0.063(4) 0.056(3) -0.010(3) 0.004(2) -0.018(3)
C40 0.065(3) 0.031(2) 0.050(3) -0.0016(19) -0.010(2) -0.019(2)
C41 0.068(4) 0.046(3) 0.103(5) 0.002(3) -0.005(3) -0.025(3)
C42 0.108(6) 0.077(5) 0.108(5) 0.013(4) -0.016(4) -0.065(5)
C43 0.129(6) 0.045(4) 0.091(4) 0.014(3) -0.038(4) -0.046(4)
C44 0.103(5) 0.038(3) 0.092(4) 0.004(3) -0.032(4) -0.028(3)
C45 0.075(4) 0.029(3) 0.069(3) -0.001(2) -0.014(3) -0.020(3)
C46 0.049(3) 0.036(3) 0.058(3) 0.000(2) -0.010(2) -0.016(2)
C47 0.051(3) 0.039(3) 0.087(4) -0.008(3) -0.013(3) -0.012(2)
C48 0.060(4) 0.040(3) 0.118(5) 0.001(3) -0.032(4) -0.012(3)
C49 0.102(6) 0.082(5) 0.088(5) 0.025(4) -0.050(4) -0.054(5)
C50 0.091(5) 0.105(6) 0.061(3) 0.008(3) -0.024(3) -0.055(5)
C51 0.065(4) 0.070(4) 0.059(3) -0.005(3) -0.011(3) -0.029(3)

_geom_special_details            
;
 All esds (except the esd in the dihedral angle between two l.s. planes)
 are estimated using the full covariance matrix.  The cell esds are taken
 into account individually in the estimation of esds in distances, angles
 and torsion angles; correlations between esds in cell parameters are only
 used when they are defined by crystal symmetry.  An approximate (isotropic)
 treatment of cell esds is used for estimating esds involving l.s. planes.
;
loop_
_geom_bond_atom_site_label_1
_geom_bond_atom_site_label_2
_geom_bond_distance
_geom_bond_site_symmetry_2
_geom_bond_publ_flag
Ru1 S1 2.4475(12) . ?
Ru1 P1 2.3652(12) . ?
Ru1 P2 2.3827(11) . ?
Ru1 N1 2.084(3) . ?
Ru1 C1 1.853(4) . ?
Ru1 C5 2.077(4) . ?
S1 C2 1.753(5) . ?
P1 C16 1.831(5) . ?
P1 C22 1.850(5) . ?
P1 C28 1.841(5) . ?
P2 C34 1.825(5) . ?
P2 C40 1.840(5) . ?
P2 C46 1.819(5) . ?
O1 C1 1.151(5) . ?
O2 C12 1.214(6) . ?
O3 C11 1.369(5) . ?
O3 C12 1.374(6) . ?
O4 C9 1.372(6) . ?
O4 C15 1.405(7) . ?
N1 N2 1.387(5) . ?
N1 C3 1.311(6) . ?
N2 C2 1.306(6) . ?
N3 C2 1.338(6) . ?
N3 C14 1.448(7) . ?
C3 C4 1.461(6) . ?
C3 C13 1.498(6) . ?
C4 C5 1.406(6) . ?
C4 C12 1.433(6) . ?
C5 C6 1.443(6) . ?
C6 C7 1.407(6) . ?
C6 C11 1.394(6) . ?
C7 C8 1.361(7) . ?
C8 C9 1.378(7) . ?
C9 C10 1.376(7) . ?
C10 C11 1.394(7) . ?
C16 C17 1.394(9) . ?
C16 C21 1.382(9) . ?
C17 C18 1.401(11) . ?
C18 C19 1.351(16) . ?
C19 C20 1.356(15) . ?
C20 C21 1.396(10) . ?
C22 C23 1.377(7) . ?
C22 C27 1.370(7) . ?
C23 C24 1.378(8) . ?
C24 C25 1.372(9) . ?
C25 C26 1.360(8) . ?
C26 C27 1.407(7) . ?
C28 C29 1.392(7) . ?
C28 C33 1.381(8) . ?
C29 C30 1.401(8) . ?
C30 C31 1.342(10) . ?
C31 C32 1.385(11) . ?
C32 C33 1.388(8) . ?
C34 C35 1.392(7) . ?
C34 C39 1.386(8) . ?
C35 C36 1.381(8) . ?
C36 C37 1.377(11) . ?
C37 C38 1.357(10) . ?
C38 C39 1.385(8) . ?
C40 C41 1.378(8) . ?
C40 C45 1.387(7) . ?
C41 C42 1.367(9) . ?
C42 C43 1.375(11) . ?
C43 C44 1.362(10) . ?
C44 C45 1.399(7) . ?
C46 C47 1.391(7) . ?
C46 C51 1.385(7) . ?
C47 C48 1.385(8) . ?
C48 C49 1.367(9) . ?
C49 C50 1.371(10) . ?
C50 C51 1.392(8) . ?

loop_
_geom_angle_atom_site_label_1
_geom_angle_atom_site_label_2
_geom_angle_atom_site_label_3
_geom_angle
_geom_angle_site_symmetry_1
_geom_angle_site_symmetry_3
_geom_angle_publ_flag
P1 Ru1 S1 85.02(4) . . ?
P1 Ru1 P2 172.32(4) . . ?
P2 Ru1 S1 88.34(4) . . ?
N1 Ru1 S1 78.92(10) . . ?
N1 Ru1 P1 93.29(10) . . ?
N1 Ru1 P2 89.21(10) . . ?
C1 Ru1 S1 103.14(13) . . ?
C1 Ru1 P1 88.29(14) . . ?
C1 Ru1 P2 89.47(14) . . ?
C1 Ru1 N1 177.51(16) . . ?
C1 Ru1 C5 99.79(17) . . ?
C5 Ru1 S1 157.02(12) . . ?
C5 Ru1 P1 97.15(11) . . ?
C5 Ru1 P2 90.46(11) . . ?
C5 Ru1 N1 78.11(15) . . ?
C2 S1 Ru1 95.95(16) . . ?
C16 P1 Ru1 113.42(17) . . ?
C16 P1 C22 103.5(3) . . ?
C16 P1 C28 107.8(2) . . ?
C22 P1 Ru1 116.26(15) . . ?
C28 P1 Ru1 114.88(16) . . ?
C28 P1 C22 99.5(2) . . ?
C34 P2 Ru1 112.58(16) . . ?
C34 P2 C40 101.0(2) . . ?
C40 P2 Ru1 117.86(17) . . ?
C46 P2 Ru1 115.91(15) . . ?
C46 P2 C34 107.9(2) . . ?
C46 P2 C40 99.9(2) . . ?
C11 O3 C12 121.4(4) . . ?
C9 O4 C15 118.3(5) . . ?
N2 N1 Ru1 125.6(3) . . ?
C3 N1 Ru1 118.4(3) . . ?
C3 N1 N2 116.0(4) . . ?
C2 N2 N1 113.2(4) . . ?
C2 N3 C14 121.1(5) . . ?
O1 C1 Ru1 178.8(4) . . ?
N2 C2 S1 126.3(4) . . ?
N2 C2 N3 116.9(4) . . ?
N3 C2 S1 116.8(4) . . ?
N1 C3 C4 113.3(4) . . ?
N1 C3 C13 121.0(4) . . ?
C4 C3 C13 125.6(4) . . ?
C5 C4 C3 116.9(4) . . ?
C5 C4 C12 123.1(4) . . ?
C12 C4 C3 119.7(4) . . ?
C4 C5 Ru1 112.6(3) . . ?
C4 C5 C6 115.1(4) . . ?
C6 C5 Ru1 132.2(3) . . ?
C7 C6 C5 125.4(4) . . ?
C11 C6 C5 120.1(4) . . ?
C11 C6 C7 114.5(4) . . ?
C8 C7 C6 122.6(4) . . ?
C7 C8 C9 120.7(5) . . ?
O4 C9 C8 115.9(5) . . ?
O4 C9 C10 124.1(5) . . ?
C10 C9 C8 120.0(5) . . ?
C9 C10 C11 118.0(4) . . ?
O3 C11 C6 121.4(4) . . ?
O3 C11 C10 114.5(4) . . ?
C10 C11 C6 124.1(4) . . ?
O2 C12 O3 115.2(5) . . ?
O2 C12 C4 127.4(5) . . ?
O3 C12 C4 117.4(4) . . ?
C17 C16 P1 120.5(5) . . ?
C21 C16 P1 121.0(6) . . ?
C21 C16 C17 118.2(6) . . ?
C16 C17 C18 120.8(8) . . ?
C19 C18 C17 119.5(10) . . ?
C18 C19 C20 120.7(9) . . ?
C19 C20 C21 121.0(9) . . ?
C16 C21 C20 119.7(9) . . ?
C23 C22 P1 118.3(4) . . ?
C27 C22 P1 123.6(4) . . ?
C27 C22 C23 118.1(4) . . ?
C22 C23 C24 121.8(5) . . ?
C25 C24 C23 119.4(6) . . ?
C26 C25 C24 120.4(5) . . ?
C25 C26 C27 119.6(5) . . ?
C22 C27 C26 120.7(5) . . ?
C29 C28 P1 123.7(4) . . ?
C33 C28 P1 117.8(4) . . ?
C33 C28 C29 118.4(5) . . ?
C28 C29 C30 119.3(6) . . ?
C31 C30 C29 121.1(7) . . ?
C30 C31 C32 120.8(6) . . ?
C31 C32 C33 118.4(7) . . ?
C28 C33 C32 121.9(6) . . ?
C35 C34 P2 121.9(4) . . ?
C39 C34 P2 118.8(4) . . ?
C39 C34 C35 118.7(5) . . ?
C36 C35 C34 119.6(6) . . ?
C37 C36 C35 120.7(6) . . ?
C38 C37 C36 120.1(6) . . ?
C37 C38 C39 119.9(6) . . ?
C38 C39 C34 120.8(6) . . ?
C41 C40 P2 119.3(4) . . ?
C41 C40 C45 117.4(5) . . ?
C45 C40 P2 123.3(4) . . ?
C42 C41 C40 122.0(6) . . ?
C41 C42 C43 119.8(6) . . ?
C44 C43 C42 120.5(6) . . ?
C43 C44 C45 119.2(7) . . ?
C40 C45 C44 121.2(6) . . ?
C47 C46 P2 125.6(4) . . ?
C51 C46 P2 116.7(4) . . ?
C51 C46 C47 117.7(5) . . ?
C48 C47 C46 119.9(6) . . ?
C49 C48 C47 121.7(6) . . ?
C48 C49 C50 119.3(6) . . ?
C49 C50 C51 119.5(6) . . ?
C46 C51 C50 121.8(6) . . ?

_iucr_refine_instructions_details 
;
TITL RuH7A3 in P-1 #2
REM reset to P-1 #2
CELL 0.71073 12.201617 13.451854 15.154119 82.8569 79.5501 65.934
ZERR 2 0.000719 0.000651 0.000865 0.0043 0.0049 0.0051
LATT 1
SFAC C H N O P Ru S
UNIT 102 86 6 8 4 2 2
 
L.S. 4
PLAN  20
BOND
fmap 2
acta
REM <olex2.extras>
REM <HklSrc "%.\\RuH7A3.hkl">
REM </olex2.extras>
 
WGHT    0.098200
FVAR       3.19706
RU1   6    0.913330    0.673774    0.727425    11.00000    0.04063    0.01823 =
         0.03956   -0.00698    0.00196   -0.00393
S1    7    0.984843    0.573486    0.865984    11.00000    0.06061    0.02474 =
         0.04284   -0.00498   -0.00424   -0.00613
P1    5    1.106601    0.681913    0.693448    11.00000    0.04122    0.02391 =
         0.04977   -0.00889    0.00240   -0.00709
P2    5    0.731705    0.643000    0.772383    11.00000    0.04068    0.02518 =
         0.04367   -0.00737    0.00144   -0.00785
O1    4    1.000686    0.496483    0.597681    11.00000    0.09132    0.02721 =
         0.05944   -0.02000   -0.01230    0.00454
O2    4    0.598604    1.078693    0.697598    11.00000    0.08247    0.03415 =
         0.07289   -0.02123   -0.00424    0.01903
O3    4    0.648858    0.997127    0.571486    11.00000    0.06682    0.02240 =
         0.05921   -0.00828   -0.00728    0.01094
O4    4    0.768393    0.861037    0.279458    11.00000    0.09262    0.04376 =
         0.04903   -0.00543   -0.01340   -0.00315
N1    3    0.846412    0.799320    0.815516    11.00000    0.04061    0.02160 =
         0.04175   -0.00735    0.00171   -0.00544
N2    3    0.864926    0.788190    0.904515    11.00000    0.05617    0.02979 =
         0.04467   -0.00576   -0.00296   -0.00753
N3    3    0.940708    0.668814    1.018214    11.00000    0.07867    0.04094 =
         0.04542   -0.00535   -0.01278   -0.00883
AFIX  43
H3    2    0.987571    0.605115    1.036835    11.00000   -1.20000
AFIX   0
C1    1    0.966950    0.565261    0.646599    11.00000    0.04100    0.02483 =
         0.04032   -0.00271   -0.00230    0.00034
C2    1    0.924582    0.687273    0.931723    11.00000    0.05182    0.03357 =
         0.04481   -0.00459   -0.00088   -0.01356
C3    1    0.778885    0.897531    0.786303    11.00000    0.05086    0.02282 =
         0.04680   -0.00884    0.00552   -0.00868
C4    1    0.758741    0.902843    0.693403    11.00000    0.04917    0.01766 =
         0.04859   -0.00868    0.00626   -0.00731
C5    1    0.823853    0.807995    0.645637    11.00000    0.03697    0.01829 =
         0.04538   -0.00571   -0.00038   -0.00399
C6    1    0.811374    0.820086    0.551590    11.00000    0.04586    0.01944 =
         0.05027   -0.00951   -0.00022   -0.00278
C7    1    0.883236    0.743886    0.487130    11.00000    0.05678    0.02178 =
         0.04977   -0.00079   -0.00186    0.00240
AFIX  43
H7    2    0.943846    0.679610    0.505454    11.00000   -1.20000
AFIX   0
C8    1    0.867616    0.760459    0.399043    11.00000    0.06374    0.02987 =
         0.05005   -0.00857   -0.00168    0.00065
AFIX  43
H8    2    0.918533    0.708557    0.358526    11.00000   -1.20000
AFIX   0
C9    1    0.777165    0.853319    0.369234    11.00000    0.07107    0.03476 =
         0.04670   -0.00347   -0.00873   -0.01114
C10   1    0.702512    0.931224    0.428498    11.00000    0.06239    0.02678 =
         0.05676    0.00081   -0.01074   -0.00020
AFIX  43
H10   2    0.640199    0.993720    0.409576    11.00000   -1.20000
AFIX   0
C11   1    0.723062    0.913682    0.517726    11.00000    0.04964    0.02102 =
         0.05054   -0.00493    0.00101   -0.00105
C12   1    0.667294    0.998089    0.658090    11.00000    0.05463    0.02540 =
         0.05729   -0.00991    0.00283   -0.00090
C13   1    0.732675    0.992274    0.844869    11.00000    0.08572    0.02494 =
         0.05876   -0.01578   -0.00088   -0.00339
AFIX 137
H13A  2    0.658669    0.995761    0.881974    11.00000   -1.50000
H13B  2    0.717646    1.058532    0.807905    11.00000   -1.50000
H13C  2    0.792092    0.983251    0.882262    11.00000   -1.50000
AFIX   0
C14   1    0.880519    0.754373    1.080970    11.00000    0.09675    0.05710 =
         0.05515   -0.01778   -0.01730   -0.00824
AFIX 137
H14A  2    0.911576    0.810290    1.065119    11.00000   -1.50000
H14B  2    0.895231    0.724535    1.140668    11.00000   -1.50000
H14C  2    0.794858    0.785002    1.078717    11.00000   -1.50000
AFIX   0
C15   1    0.672490    0.950231    0.246583    11.00000    0.09930    0.05608 =
         0.07221   -0.00114   -0.03456    0.00518
AFIX 137
H15A  2    0.679113    0.946835    0.182832    11.00000   -1.50000
H15B  2    0.676247    1.016875    0.259193    11.00000   -1.50000
H15C  2    0.596595    0.947916    0.275266    11.00000   -1.50000
AFIX   0
C16   1    1.133735    0.759043    0.772448    11.00000    0.06387    0.05132 =
         0.06131   -0.01851    0.00800   -0.03172
C17   1    1.211470    0.705116    0.835807    11.00000    0.10710    0.08389 =
         0.06851   -0.01299   -0.01589   -0.04164
AFIX  43
H17   2    1.254486    0.630005    0.834871    11.00000   -1.20000
AFIX   0
C18   1    1.225535    0.762733    0.900850    11.00000    0.14107    0.14894 =
         0.09075   -0.03192   -0.03348   -0.06673
AFIX  43
H18   2    1.278248    0.726265    0.942464    11.00000   -1.20000
AFIX   0
C19   1    1.161995    0.871635    0.902698    11.00000    0.17317    0.18013 =
         0.10984   -0.07902    0.01334   -0.11403
AFIX  43
H19   2    1.170296    0.909868    0.946401    11.00000   -1.20000
AFIX   0
C20   1    1.086234    0.925831    0.841534    11.00000    0.12154    0.08695 =
         0.11456   -0.06014    0.02947   -0.05717
AFIX  43
H20   2    1.044993    1.001118    0.842775    11.00000   -1.20000
AFIX   0
C21   1    1.069217    0.870304    0.776731    11.00000    0.08349    0.06025 =
         0.10038   -0.04077    0.01980   -0.03704
AFIX  43
H21   2    1.014675    0.908048    0.736604    11.00000   -1.20000
AFIX   0
C22   1    1.238810    0.549784    0.693078    11.00000    0.04176    0.02911 =
         0.05782   -0.00999   -0.00375   -0.00226
C23   1    1.352545    0.549406    0.663251    11.00000    0.05312    0.03482 =
         0.09927   -0.00688   -0.00166   -0.00994
AFIX  43
H23   2    1.360222    0.615296    0.645764    11.00000   -1.20000
AFIX   0
C24   1    1.455297    0.454095    0.658599    11.00000    0.04646    0.05711 =
         0.11551   -0.01379   -0.01425   -0.00461
AFIX  43
H24   2    1.531087    0.455783    0.637739    11.00000   -1.20000
AFIX   0
C25   1    1.444678    0.356747    0.685034    11.00000    0.05437    0.04533 =
         0.08994   -0.01466   -0.02574    0.00872
AFIX  43
H25   2    1.513814    0.292310    0.683303    11.00000   -1.20000
AFIX   0
C26   1    1.333690    0.353831    0.713764    11.00000    0.06596    0.03233 =
         0.06350   -0.00697   -0.00862   -0.00451
AFIX  43
H26   2    1.326717    0.287573    0.730794    11.00000   -1.20000
AFIX   0
C27   1    1.229534    0.451652    0.717553    11.00000    0.05190    0.03041 =
         0.05440   -0.00911   -0.00558   -0.00582
AFIX  43
H27   2    1.153571    0.449712    0.736874    11.00000   -1.20000
AFIX   0
C28   1    1.140993    0.736183    0.578976    11.00000    0.03710    0.04357 =
         0.05515   -0.00283    0.00255   -0.00959
C29   1    1.125304    0.844437    0.557888    11.00000    0.06613    0.04453 =
         0.07560    0.00675   -0.00160   -0.01548
AFIX  43
H29   2    1.101522    0.892930    0.603150    11.00000   -1.20000
AFIX   0
C30   1    1.145729    0.879540    0.467744    11.00000    0.08447    0.06828 =
         0.09128    0.02550   -0.01089   -0.03134
AFIX  43
H30   2    1.134055    0.952086    0.453424    11.00000   -1.20000
AFIX   0
C31   1    1.181860    0.810238    0.401704    11.00000    0.08073    0.09995 =
         0.06859    0.01673   -0.00082   -0.03930
AFIX  43
H31   2    1.194264    0.835535    0.342323    11.00000   -1.20000
AFIX   0
C32   1    1.200906    0.701515    0.420874    11.00000    0.07723    0.09865 =
         0.05444   -0.01008    0.00992   -0.02981
AFIX  43
H32   2    1.227417    0.653255    0.375177    11.00000   -1.20000
AFIX   0
C33   1    1.179490    0.666303    0.509892    11.00000    0.07344    0.05886 =
         0.06005   -0.00878    0.00659   -0.02304
AFIX  43
H33   2    1.191407    0.593583    0.523388    11.00000   -1.20000
AFIX   0
C34   1    0.649053    0.702009    0.878992    11.00000    0.04533    0.04599 =
         0.04826   -0.01439    0.00824   -0.01414
C35   1    0.572880    0.811904    0.884038    11.00000    0.05149    0.04507 =
         0.07025   -0.02437    0.00771   -0.00981
AFIX  43
H35   2    0.556154    0.856135    0.831794    11.00000   -1.20000
AFIX   0
C36   1    0.522269    0.854895    0.967090    11.00000    0.06246    0.06122 =
         0.09497   -0.04168    0.01944   -0.01348
AFIX  43
H36   2    0.470472    0.928093    0.970487    11.00000   -1.20000
AFIX   0
C37   1    0.547678    0.790533    1.044941    11.00000    0.07405    0.10140 =
         0.07054   -0.04212    0.02415   -0.02924
AFIX  43
H37   2    0.512173    0.820159    1.100468    11.00000   -1.20000
AFIX   0
C38   1    0.624429    0.683959    1.040781    11.00000    0.07599    0.09889 =
         0.04739   -0.01087    0.01227   -0.03607
AFIX  43
H38   2    0.643338    0.641151    1.093402    11.00000   -1.20000
AFIX   0
C39   1    0.674547    0.639031    0.958121    11.00000    0.05706    0.06300 =
         0.05614   -0.01029    0.00387   -0.01807
AFIX  43
H39   2    0.725973    0.565654    0.955679    11.00000   -1.20000
AFIX   0
C40   1    0.745656    0.501134    0.795642    11.00000    0.06501    0.03082 =
         0.05029   -0.00161   -0.01037   -0.01941
C41   1    0.642155    0.480486    0.819781    11.00000    0.06791    0.04558 =
         0.10283    0.00227   -0.00526   -0.02510
AFIX  43
H41   2    0.566950    0.538697    0.822870    11.00000   -1.20000
AFIX   0
C42   1    0.646708    0.377035    0.839319    11.00000    0.10787    0.07717 =
         0.10816    0.01280   -0.01582   -0.06549
AFIX  43
H42   2    0.575356    0.365552    0.855558    11.00000   -1.20000
AFIX   0
C43   1    0.757115    0.289979    0.834891    11.00000    0.12859    0.04503 =
         0.09127    0.01415   -0.03752   -0.04613
AFIX  43
H43   2    0.760169    0.219628    0.848471    11.00000   -1.20000
AFIX   0
C44   1    0.862009    0.306021    0.810768    11.00000    0.10328    0.03849 =
         0.09220    0.00411   -0.03214   -0.02833
AFIX  43
H44   2    0.936621    0.247052    0.807452    11.00000   -1.20000
AFIX   0
C45   1    0.856124    0.412300    0.791040    11.00000    0.07475    0.02944 =
         0.06949   -0.00068   -0.01438   -0.01994
AFIX  43
H45   2    0.927568    0.423585    0.774543    11.00000   -1.20000
AFIX   0
C46   1    0.625590    0.688463    0.691229    11.00000    0.04886    0.03575 =
         0.05777    0.00020   -0.00955   -0.01614
C47   1    0.501391    0.748929    0.709877    11.00000    0.05130    0.03879 =
         0.08701   -0.00812   -0.01333   -0.01174
AFIX  43
H47   2    0.465923    0.768587    0.768219    11.00000   -1.20000
AFIX   0
C48   1    0.430569    0.779845    0.641470    11.00000    0.06047    0.03974 =
         0.11757    0.00129   -0.03198   -0.01170
AFIX  43
H48   2    0.347882    0.821436    0.654558    11.00000   -1.20000
AFIX   0
C49   1    0.479048    0.750818    0.555254    11.00000    0.10235    0.08171 =
         0.08830    0.02522   -0.05021   -0.05432
AFIX  43
H49   2    0.430068    0.773097    0.510168    11.00000   -1.20000
AFIX   0
C50   1    0.600713    0.688477    0.535941    11.00000    0.09078    0.10497 =
         0.06145    0.00776   -0.02394   -0.05471
AFIX  43
H50   2    0.634729    0.667064    0.477783    11.00000   -1.20000
AFIX   0
C51   1    0.672917    0.657484    0.604023    11.00000    0.06537    0.06971 =
         0.05931   -0.00487   -0.01111   -0.02873
AFIX  43
H51   2    0.755246    0.614778    0.590564    11.00000   -1.20000
AFIX   0
HKLF 4
 
REM  RuH7A3 in P-1 #2
REM R1 =  0.0839 for    7740 Fo > 4sig(Fo)  and  0.1085 for all   10577 data
REM    562 parameters refined using      0 restraints
 
END  
     
WGHT      0.0980      0.0000 

REM Highest difference peak  2.048,  deepest hole -1.898,  1-sigma level  0.180
Q1    1   0.8397  0.6568  0.7423  11.00000  0.05    2.05
Q2    1   0.9800  0.6926  0.7096  11.00000  0.05    2.04
Q3    1   0.9600  0.6987  0.6928  11.00000  0.05    2.03
Q4    1   0.9646  0.6784  0.7618  11.00000  0.05    2.01
Q5    1   1.1170  0.6975  0.6287  11.00000  0.05    1.01
Q6    1   0.6798  0.6363  0.7396  11.00000  0.05    1.00
Q7    1   1.0257  0.6053  0.8164  11.00000  0.05    0.99
Q8    1   0.9203  0.5517  0.8849  11.00000  0.05    0.96
Q9    1   1.0541  0.6745  0.6550  11.00000  0.05    0.94
Q10   1   1.0745  0.6455  0.7521  11.00000  0.05    0.85
Q11   1   0.7400  1.0265  0.1818  11.00000  0.05    0.82
Q12   1   0.8366  0.7767  0.5921  11.00000  0.05    0.80
Q13   1   0.9262  0.5774  0.8322  11.00000  0.05    0.80
Q14   1   0.6639  0.6354  0.8107  11.00000  0.05    0.79
Q15   1   1.1572  0.7048  0.7068  11.00000  0.05    0.77
Q16   1   0.9673  0.5494  0.9260  11.00000  0.05    0.77
Q17   1   0.7297  0.6355  0.8301  11.00000  0.05    0.72
Q18   1   0.7875  0.9102  0.7297  11.00000  0.05    0.65
Q19   1   1.0337  0.5810  0.8906  11.00000  0.05    0.64
Q20   1   1.0399  0.5897  0.8693  11.00000  0.05    0.64

  REM The information below was added by Olex2.
  REM
  REM R1 = 0.0839 for 7740 Fo > 4sig(Fo) and 0.1085 for all 25810 data
  REM n/a parameters refined using n/a restraints
  REM Highest difference peak 2.05, deepest hole -1.90
  REM Mean Shift 0, Max Shift -0.001.

  REM +++ Tabular Listing of Refinement Information +++
  REM R1_all = 0.1085
  REM R1_gt = 0.0839
  REM wR_ref = 0.2330
  REM GOOF = 1.092
  REM Shift_max = -0.001
  REM Shift_mean = 0
  REM Reflections_all = 25810
  REM Reflections_gt = 7740
  REM Parameters = n/a
  REM Hole = -1.90
  REM Peak = 2.05
  REM Flack = n/a

  
;
_olex2_submission_special_instructions 'No special instructions were received'
_oxdiff_exptl_absorpt_empirical_details 
;
Empirical correction (ABSPACK) includes:
- Absorption correction using spherical harmonics
- Frame scaling
;
_oxdiff_exptl_absorpt_empirical_full_max 1.352
_oxdiff_exptl_absorpt_empirical_full_min 0.687
